# Supplementary material for: Molecular Subtyping of Serous Ovarian Cancer Based on Multi-omics Data
Source: Sci Rep. 2016 May 17;6:26001. doi: 10.1038/srep26001 (PMC4868982; doi:10.1038/srep26001)
Supplement: Supplementary Table S1 [file srep26001-s1.xls]

## Sheet: Supplementary Table S1
Table S1. Subtype-specific up-regulated and down-regulated gene sets of nine SOC subtypes.
C1		C2		C3		C4		C5		C6		C7		C8		C9
Up-regulated	Down-regulated	Up-regulated	Down-regulated	Up-regulated	Down-regulated	Up-regulated	Down-regulated	Up-regulated	Down-regulated	Up-regulated	Down-regulated	Up-regulated	Down-regulated	Up-regulated	Down-regulated	Up-regulated	Down-regulated
IFNA17	MS4A1	OR10H3	SHH	OR5D14	TLL1	OTUD6A	CXCR6	SNAR.C2.1	RGAG1	BEND2	MUC17	SLC22A12	KLRB1	MUC17	INSRR	OR5A2	CST11
FLJ44082	EPB42	SNORD113.5	IL17A	OR2A2	OR7G2	OR4C15	KIAA0748	TARM1	PATE1	MUC7	CT45A5	PLSCR5	GPR171	OR5D14	OTUD6A	LOC286094	RNF186
RNF186	CD3D	OR4L1	NEFL	C15orf2	CT45A5	X..23	PPIAL4B	OR52A1	COL24A1	TFAP2D	SOX2	OR10H5	CCL3L1	FCRL5	NYX	LELP1	ROPN1
UNCX	CTLA4	X..14	KLHL34	OR6T1	SLC22A3	OR51I2	TNFRSF17	OR9G9	C9orf57	SNORD114.28	TNFRSF13B	VCX2	MS4A1	TNFRSF13B	SLITRK1	IFNK	IL29
OR4F15	CCL3L3	OR10X1	NYX	NCRNA00032	SFRP2	LOC144776	IL29	DEFB121	FLJ40504	CRCT1	ARHGEF38	LOC150185	ITK	AMPD1	IRX2	NKX2.3	MAGEB4
CNPY1	LYZL6	OR4F15	ANXA8L2	ARHGEF38	C6orf126	PRG1	CCL3L3	SERPINA11	CADPS	OR5A2	FCRL5	MMD2	HPR	FCRL2	SSX4	PTGFR	MMD2
FLJ42875	CD96	C9orf57	CXCR2	CADPS	GHSR	TSPAN19	SLC22A2	NYX	GHSR	MMP27	EDDM3A	NPHS2	C5orf20	TNFRSF17	LPPR3	LOC100192378	FLJ42875
MNX1	GPR171	HCRT	CDH22	OR51I2	SEZ6L	TMEM72	DNAJC5B	OR52A4	CSAG2	C1orf94	TRIM9	RPL10L	HP	MS4A1	NANOG	SVEP1	MYL10
CELA3A	ASB10	SNORD114.28	TNS4	PMCHL1	TMSB4Y	FGF23	LOC153328	SULT1C3	FLJ40330	MUC4	SNAR.E	KRTAP5.3	ZNF831	LAX1	SCTR	OR4D10	LOC100128023
CRCT1	OTUD6A	SSX4	FLJ42875.1	ESR2	MNX1	C14orf23	SLAMF7	OR4C16	HABP2	NEFL	SCTR	PHOX2B	CCL3L3	SPIC	KLHL34	OR4C16	TFAP2B
HTR1A	VCX2	DPEP3	GHSR	BTNL3	ASPN	CDH22	MUC17	C1orf61	PP14571	MYL2	SPIC	OR52A5	MEP1B	IRF4	RLBP1	FAM38B.1	CRCT1
OR4D2	SFRP2	CT45A5	ATP1A3	MLN	ABP1	SNORD116.5	FAM27C	POM121L12	RIPPLY2	MMP20	C14orf165	FGF6	FGF7	FCRLA	LIN28B	FAM38B.3	C1orf125
GHSR	IL18RAP	OR4D2	MUC17	C6orf141	CD79A		PTH	CHI3L2	FOLH1B	OR9G9	TSPAN19	OR4C15	LOC201651	IFNG	SLC38A8	FGF7	SERPINA11
SHH	FGF7	TGM7	HPR	HMGB4	MYH2		FAM38B.3	CYP4F22	PTH1R	SEZ6L	HOXD13	C14orf165	SEZ6L	PLA2G2D	C10orf53	KLF17	BEND2
AMBN	KLF17	ASB10	WFIKKN2	DEFB121	SVEP1		ST8SIA6		MUC4	GHRHR	IFNG	C7orf33	SOX2	FCRL3	PNPLA5	EPB42	DPPA3
LOC285401	TIFAB	POM121L12	DNAJC5G	ABCA13	FCRL3		FCRLA		GALP	PLA2G2F	NKX2.3	HOXD13	CYP11B1	KCNA3	FOLH1B	FAM38B	KRTAP10.8
HABP2	SIRPG	HBII.52.46	C1orf94		TNFSF11		SHD		BAI3	WFDC12	PTH	MGAT4C	C6orf141	ZNF831	SERPINA10	SLC22A3	FLJ40504
KRTAP10.8	LELP1	REN	PRG1		TARM1		CD40LG		LGALS7		NPHS2	IGFN1	IL17A	LYZL6	TSPAN19	VAT1L	C1orf61
FLJ42875.1	GZMM	CST11	GHRHR		GABRA2		OLIG1		CACNA1G		FLJ42875	CACNG3	DIO2	P2RX1	C15orf2	ASPN	FOXD4L6
TMEM72	ITK	GOLGA8DP	CYP4F22		FLJ42875		FAM38B.1		PMCHL1		C9orf57	MYL10	CRCT1	RFPL4B	SEZ6L	ARSI	C15orf2
RGAG1	FAM180A	COX7B2	NPHS2		DIO2		PLSCR5		EMID2		CLEC6A	TMEFF2	LOC286359	DEFB121	MUC7	DIO2	DNAJC5G
TFAP2B	TARP	LOC285401	CACNG3		IGF2BP1		MAGEB3		FGF6		AHSG	PNPLA5	IFNK	CLEC6A	SLC22A12	GPR112	CYP11B1
SYT14	FCRL5	OR7G2	RP1L1		AMBN		RGAG1		MYH2		FGF23	FLJ40504	OR7G2	BEYLA	GPR50	FAM38B.2	TSPAN19
SCTR	GPR50		TCEB3C		APCDD1L		OR52A4		HOXD11		MS4A1	GOLGA8DP	MMP27	SLAMF1	SNORD116.5	OLIG1	C14orf165
OR5D14	C5orf20		C14orf23		NPHS2		ANKRD22		TSPAN19		C1orf61	COX7B2	MUC17	LY9	WFIKKN2	PRKG1	TCEB3C
MUC17	CD40LG		CCR9		HPR		CLEC6A		SHH		AGXT2	SNAR.E	GHRHR	C5orf20	LOC144776	CAMK2A	ANXA10
RIPPLY2	GABRB2		SLC22A12		TCN1		CD274		RLBP1		PMCHL1	FGF23	SERPINA11	PAX5	BAI3	ZFHX4	OR52A5
TCN1	CRYBB3		FGF23		FLJ42875.1		IL18RAP		SYT14		CDH12	SSX4	IFNA17	TBX21	TMEM72	SLITRK1	TCP10
GOLGA8C	PYHIN1		OR52R1		MAGEB3		CDH12		GLRA1		RFPL4B	PRG1	LOC286094	SH2D1A	EDDM3A	VIP	RPL10L
EDDM3A	TBX21		FOXA1		FCRL2		PHOX2B		GPR50		PLA2G2D	SLC2A7	TCN1	SLAMF6	FGF23	ANXA8L2	PMCHL1
GLRA1	IL21R		BTNL3		MYL10		MEP1B		CNPY1		BEYLA	SLC38A8	GPR111	GVIN1	HABP2	TLL1	ARHGEF38
PTH	ODF4		SEZ6L		SHD		CXCL13		HOXD13		OR4C16	GABRA2	MUC7	ICOS	MNX1	NCAM2	OR52A4
SCNN1B	SLAMF1		LELP1		LELP1		HTRA4		AHSG		SYT14	SNORD126	OR5A2	FLJ40330	UNCX	MYH2	NYX
SERPINA10	MMP20		SERPINA11		KRT24		C5orf20		WFIKKN2		OR10H5	FMR1NB	POM121L12	TIFAB	FLJ42875	KIF26B	SLC22A12
SCNN1G	LTA		IGFN1		CACNG3		PMCHL1		C7orf33		GOLGA8DP	MAGEA12	OR9G9	TARP	LOC286359	P4HA3	OR52A1
PMCHL1	ICOS		PLSCR5		FGF7		LAX1		ODF4		SULT1C3	LOC144776	SNAR.C2.1	ITK	HTR1A	CACNA1C	PRG1
CSAG2	IFNG		FLJ42875		LOC286094		PDCD1LG2		MYL2		CNPY1	LIN28B	TARM1	CD40LG	NCRNA00051	ASAM	OR52M1
MMD2	SLITRK1		OR52A1		SCNN1B		LY9		LIN28B		CST11	IGF2BP1	OR5D14	PYHIN1	MMD2	HSPB7	FLJ44082
WFIKKN2	MAGEB4		C7orf33		PLSCR5		MMP12		RPL10L		AMBN	KLHL34	BEYLA	CTLA4	PHOX2B	APCDD1L	VCX2
SLC38A8	TNFRSF13B		OR52A5		FCRLA		CCL3L1		NEFL		GABRA2	C14orf23	SNORD113.5	CD3G	C1orf94	NCRNA00189	OR6T1
GALP	FAM180B		LOC286094		NEFL		IRF4		RNF186		LOC285401	DNAJC5G	HBII.52.46	CD79A	PLSCR5	X..23	SSX4
KIAA2022	FLJ44054		TARM1		EPB42		TIFAB		NCRNA00189		GOLGA8C	KRT24	X..14	CHIT1	CRCT1	INSRR	C9orf57
GABRA2	MMP27		CNPY1		ASB10		SERPINA11		C14orf165		CACNG3	HOXD11	OR4F15	TIGIT	BEND2	FAM180A	UNCX
C15orf2	DPEP3		OR5A2		C1orf61		SLC2A7		FLJ42875.1		PHOX2B	TSPAN19	OR10X1	SIRPG	OR6T1	LSAMP.1	MNX1
SEZ6L	LOC286094		SNAR.C2.1		MAGEB4		AMPD1		KLHL34		SLITRK1	TKTL1	DEFB121	C8orf80	OR10H5	SFRP2	NPHS2
TRIM9	C9orf57		OR4C15		SLC22A12		DPPA3		GABRA2		CELA3A	CSAG2	OR10H3	GPR171	GABRA2	COL8A1	OR52R1
RLBP1	MAGEB3		DEFB121		AMPD1		IL21R		TMEFF2		LELP1	ODF4	OR4L1	UBASH3A	TARM1	DACT3	SNAR.E
GATA4	SPIC		FLJ44082		GAP43		SIRPG		HTR1A		CSAG2	GPR50	OR4C16	MGC29506	OR5A2	GPR111	SHH
BEYLA	OR7G2		OR52M1		RFPL4B		PAX5		BEND2		FOLH1B	GOLGA8C	OR52M1	IL21R	OR9G9	CRISPLD2	TARM1
MAGEA12	BEND2				PTGFR		PTGFR		C15orf2		MGAT4C	SLITRK1		IL17A	SNAR.C2.1	RGS4	CSAG2
NKX2.5	IL2				BEND2		BEND2		SNORD116.5		RNF186	IL28B		SLAMF7	TEX13A	WISP1	SULT1C3
SLC4A10	KRTAP5.3				TNFRSF13B		UBASH3A		MGAT4C		LOC286359	SYT14		KIAA0748	OR52A5	ENOX1	CNPY1
SNAR.E	LOC100192378				FCRL5		GBP5		EYA4		TMEM72	AMBN		P2RY8	SNORD113.5	SSC5D	LOC150185
ARHGEF38	TARM1				PHOX2B		GPR171		NPHS2		OTUD6A	NKX2.5		CXCR6	X..14	CACNA1G	PLSCR5
X..14	OR10H5				LOC285401		GVIN1		PNPLA5		OR51I2	LGALS7		HTRA4	OR4C15	DIRAS1	CELA3A
IRX6	OR52A4				SERPINA11		IL2		VCX2		MAGEA12	UNCX		ZAP70	OR4F15	ACTG2	MUC17
C1orf125	OR9G9				CELA3A		MYL2		OR10X1		HTR1A	MAP1LC3C		CXCL13	X..23	PHOX2B	BEYLA
OLIG1	PLSCR5				DNAJC5G		PLA2G2D		IFNK		C14orf23	C1orf125		SNORD114.28	OR4D2	FAM101A	POM121L12
GCNT4	LOC144776				AGXT2		CD3G		LELP1		GPR50	CACNA1G		GPR114	OR4D10	PODN	OR9G9
NANOG	OR5A2				INSRR		EPB42		SLC22A12		LYZL6	GMCL1L		DNAJC5B	GOLGA8DP		SNAR.C2.1
ST8SIA6	POM121L12				IFNA17		TNFRSF13B		MAGEA12		LIN28B	TMSB4Y		IL18RAP	OR52A1		OR5D14
THSD7B	SNAR.C2.1				OR9G9		REN		HMGB4		TARM1	SHD		GZMM	TFAP2D		SNORD113.5
KRT84	SNORD113.5				RIPPLY2		NCRNA00189		LOC144776		SLC22A12	TNFSF11		CD38	FGF6		X..14
AGR2	OR4C15				MS4A1		SLAMF6		OR51I2		TFAP2B	SCTR		OR10X1	TMSB4Y		OR4F15
TIGD3	OR4D10				LOC150185		MGAT4C		CRCT1		POM121L12	GALP		CD96	OR10H3		OR4D2
AHSG	SNORD114.28				OR10H5		TBX21		CELA3A		SNAR.C2.1	C16orf73		PTH	OR4L1		OR10X1
PPM1L	TMSB4Y				HBII.52.46		TARP		TFAP2D		OR52A5	SLC22A2		ADAM6	FLJ44082		IFNA17
FOXA1	DEFB121				MMD2		MMD2		COX7B2		OR5D14	FLJ44082		LTA	LOC286094		TFAP2D
SERPINA11	OR10H3				MUC7		ITK		OR10H5		SNORD113.5	DPPA3		CXCL9			DEFB121
OR52M1	OR4L1				NKX2.5		KCNA3		PRG1		OR52R1	ARL5C		ANKRD22			OR10H3
PLA2G2F	OR4C16				MUC17		KRT24		IGF2BP1		OR52A4	C10orf105		OR7G2			OR4L1
PCSK6					SLITRK1		HCRT		SLITRK1		X..14	KRT84		STAT4
GDA					RNF186		OR2A2		TKTL1		OR4C15	DLL3		IL2
CYP17A1					NKX2.3		FCRL3		KRTAP5.3		OR4F15	ST6GALNAC3		MMP12
FOLH1B					SNAR.E		TIGIT		PHOX2B		X..23	LOC100192378		CD3D
RGPD1					GOLGA8DP		CYP4F22		IGFN1		OR4D2	INSRR		KLRB1
OR52R1					LOC100192378		FCRL2		GOLGA8C		OR10X1	MYL2		CXorf65
HOXD11					MGAT4C		SH2D1A		UNCX		OR52A1	MYH2		PDCD1LG2
FGF23					LGALS7		PYHIN1		OTUD6A		IFNA17	RIPPLY2		CD2
IRX2					TFAP2B		LOC150185		FGF23		TMSB4Y	GJD4		OR52M1
LOC286359					C14orf23		SNAR.E		MUC17		DEFB121	ZYG11A		S1PR4
GHRHR					OR5A2		CD38		X..14		OR10H3	IL29		GBP5
IL17A					POM121L12		ARHGEF38		MUC7		UNCX	NCRNA00189		CCR7
GAD1					SNAR.C2.1		CTLA4		FLJ42875			NEFL		GHSR
MEP1B					KRTAP10.8		ARSH		TMEM72			GPR179		ANXA10
C6orf126					LYZL6		SLAMF1		MMD2			WFDC12		AKR1D1
CYP11B1					OR52A5		FCRL5		KRTAP10.8			C10orf53		SNORA11B
HMGB4					BEYLA		CAMP		LOC150185			WFIKKN2		LOC96610
IGF2BP1					SNORD113.5		IL17A		AMBN			RP1L1		IGJ
CADPS					X..14		RFPL4B		C14orf23			AGXT2		CD274
OR51I2					OR4C15		CELA3A		SSX4			CELA3A		CD3E
C14orf23					OR4F15		KRTAP5.3		X..23			BHMT2		P2RY14
CAMP					X..23		TCP10		OR5A2			CST11		SLA2
PAX5					OR4D2		MYL10		OR5D14			TCP10		C22orf45.2
KL					OR10X1		HMGB4		OR4C15			BAI3		LCK
SERPIND1					LOC144776		ICOS		OR4F15			CNPY1		SCNN1B
OR10X1					OR52A1		FIGF		SNORD114.28			RNF175		CYP4F22
CCR9					SNORD114.28		VCX2		OR10H3			C1orf61
FGF6					OTUD6A		NKX2.5		FLJ44082
TCEB3C					OR10H3		GHSR
					OR4L1		IFNG
					FLJ44082		ZNF831
					OR4C16		NYX
					UNCX		OR9G9
							TFAP2B
							C4orf11
							TCN1
							MNX1
							IRX2
							LOC285401
							GOLGA8DP
							RPL10L
							SPIC
							GPR111
							RNF186
							LOC286094
							COX7B2
							MUC7
							TARM1
							CRCT1
							OR5A2
							SNAR.C2.1
							OR5D14
							SNORD113.5
							OR4F15
							OR4D2
							OR4D10
							SNORD114.28
							IFNA17
							FGF6
							OR10H3
							OR4L1
							UNCX
