# Supplementary material for: Molecular Subtyping of Serous Ovarian Cancer Based on Multi-omics Data
Source: Sci Rep. 2016 May 17;6:26001. doi: 10.1038/srep26001 (PMC4868982; doi:10.1038/srep26001)
Supplement: Supplementary Table S2 [file srep26001-s2.xls]

## Sheet: Supplementary Table S2-10
Table S2 Significantly enriched biological process in Gene Ontology for RNA-seq subtype C1
	Term	Count	%	PValue	Genes	Fold Enrichment	Bonferroni	Benjamini	FDR
Up-regulated	GO:0010817~regulation of hormone levels	7	7.44681	0.000127462	CYP17A1, CYP11B1, FOXA1, GHSR, PCSK6, SHH, GHRHR	8.83276	0.104058	0.104058	0.19739
	GO:0046903~secretion	9	9.57447	0.000152514	CADPS, GLRA1, SCNN1G, GHSR, SCNN1B, PCSK6, AGR2, GHRHR, SCTR	5.71606	0.123201	0.0636243	0.236143
	GO:0042445~hormone metabolic process	6	6.38298	0.000216997	CYP17A1, CYP11B1, FOXA1, PCSK6, SHH, GHRHR	10.785	0.170616	0.0604528	0.335828
	GO:0007166~cell surface receptor linked signal transduction	22	23.4043	0.000312926	OR52R1, FGF6, WFIKKN2, GABRA2, GLRA1, KL, OR5D14, FGF23, OR4F15, GHRHR, SHH, SCTR, CCR9, OR4D2, OR52M1, HTR1A, OR51I2, GALP, PTH, OR10X1, PPM1L, GHSR	2.2585	0.236456	0.0652219	0.483953
	GO:0007186~G-protein coupled receptor protein signaling pathway	16	17.0213	0.000518215	OR52R1, GABRA2, GLRA1, OR5D14, OR4F15, GHRHR, SCTR, CCR9, OR4D2, OR52M1, OR51I2, HTR1A, OR10X1, PTH, GALP, GHSR	2.71466	0.360339	0.0854869	0.80025
	GO:0007267~cell-cell signaling	11	11.7021	0.000980775	FGF6, GABRA2, IL17A, GLRA1, PTH, GATA4, GHSR, GAD1, SHH, GHRHR, HOXD11	3.49315	0.570805	0.131488	1.50949
	GO:0001501~skeletal system development	8	8.51064	0.00127493	FGF6, AMBN, PTH, RIPPLY2, SHH, UNCX, AHSG, HOXD11	4.77831	0.667026	0.14538	1.95805
	GO:0007606~sensory perception of chemical stimulus	9	9.57447	0.00316686	OR52R1, OR4D2, OR51I2, OR52M1, OR5D14, OR10X1, OR4F15, SCNN1G, SCNN1B	3.58748	0.935052	0.289489	4.79768
	GO:0060348~bone development	5	5.31915	0.0037579	AMBN, RIPPLY2, SHH, AHSG, HOXD11	7.74533	0.961048	0.302743	5.66889
	GO:0050877~neurological system process	14	14.8936	0.00846162	OR52R1, GABRA2, GLRA1, OR5D14, OR4F15, OR4D2, OR51I2, OR52M1, OR10X1, SCNN1G, GHSR, SCNN1B, RLBP1, GAD1	2.20454	0.999341	0.519292	12.3412
	GO:0007600~sensory perception	11	11.7021	0.00848584	OR52R1, OR4D2, OR51I2, OR52M1, GLRA1, OR5D14, OR10X1, OR4F15, SCNN1G, SCNN1B, RLBP1	2.58752	0.999355	0.487174	12.3743
	GO:0051240~positive regulation of multicellular organismal process	6	6.38298	0.00856179	KL, GATA4, GHSR, SHH, GHRHR, AHSG	4.68529	0.999396	0.460801	12.4783
	GO:0008543~fibroblast growth factor receptor signaling pathway	3	3.19149	0.00979175	FGF6, KL, FGF23	19.7105	0.999793	0.479241	14.1463
	GO:0030500~regulation of bone mineralization	3	3.19149	0.0104564	KL, FGF23, AHSG	19.0535	0.999884	0.476492	15.0351
	GO:0007586~digestion	4	4.25532	0.0116504	CELA3A, MEP1B, C6ORF126, SCTR	8.37517	0.999959	0.490049	16.6105
	GO:0070167~regulation of biomineral formation	3	3.19149	0.0118437	KL, FGF23, AHSG	17.8627	0.999965	0.473702	16.8629
	GO:0007389~pattern specification process	6	6.38298	0.0123117	GATA4, MNX1, RIPPLY2, SHH, UNCX, HOXD11	4.28169	0.999977	0.466422	17.4711
	GO:0048878~chemical homeostasis	8	8.51064	0.016378	CCR9, SLC4A10, GLRA1, CYP11B1, FOXA1, PTH, FGF23, GHRHR	2.97711	0.999999	0.546526	22.5834
	GO:0042060~wound healing	5	5.31915	0.0171258	SERPINA10, SERPIND1, SCNN1G, SCNN1B, SHH	4.98783	1	0.543286	23.4907
	GO:0050890~cognition	11	11.7021	0.0180017	OR52R1, OR4D2, OR51I2, OR52M1, GLRA1, OR5D14, OR10X1, OR4F15, SCNN1G, SCNN1B, RLBP1	2.30571	1	0.54294	24.5408
	GO:0003002~regionalization	5	5.31915	0.0189601	GATA4, MNX1, RIPPLY2, SHH, HOXD11	4.83592	1	0.544217	25.6743
	GO:0009611~response to wounding	8	8.51064	0.019421	IL17A, SERPINA10, KL, SERPIND1, SCNN1G, SCNN1B, SHH, AHSG	2.876	1	0.536263	26.2138
	GO:0048663~neuron fate commitment	3	3.19149	0.0198891	FOXA1, OLIG1, SHH	13.6097	1	0.529012	26.7579
	GO:0008202~steroid metabolic process	5	5.31915	0.0205787	CELA3A, CYP17A1, CYP11B1, FGF23, SHH	4.71622	1	0.526133	27.5525
	GO:0001503~ossification	4	4.25532	0.0216939	AMBN, RIPPLY2, SHH, AHSG	6.62731	1	0.53057	28.8206
	GO:0032940~secretion by cell	5	5.31915	0.0222802	CADPS, GLRA1, GHSR, PCSK6, GHRHR	4.6023	1	0.526228	29.4791
	GO:0007608~sensory perception of smell	7	7.44681	0.0238485	OR52R1, OR4D2, OR51I2, OR52M1, OR5D14, OR10X1, OR4F15	3.09454	1	0.537269	31.2121
	GO:0006704~glucocorticoid biosynthetic process	2	2.12766	0.0256096	CYP17A1, CYP11B1	76.2141	1	0.550079	33.1109
	GO:0043568~positive regulation of insulin-like growth factor receptor signaling pathway	2	2.12766	0.0256096	GHSR, GHRHR	76.2141	1	0.550079	33.1109
	GO:0035239~tube morphogenesis	4	4.25532	0.0280421	FOXA1, GATA4, SHH, HOXD11	6.00111	1	0.570631	35.6529
	GO:0001708~cell fate specification	3	3.19149	0.0285902	FOXA1, SHH, HOXD11	11.208	1	0.565458	36.213
	GO:0006814~sodium ion transport	4	4.25532	0.0297677	SLC4A10, SLC38A8, SCNN1G, SCNN1B	5.86262	1	0.568421	37.4011
	GO:0030502~negative regulation of bone mineralization	2	2.12766	0.0306534	FGF23, AHSG	63.5117	1	0.567705	38.2811
	GO:0070168~negative regulation of biomineral formation	2	2.12766	0.0306534	FGF23, AHSG	63.5117	1	0.567705	38.2811
	GO:0045165~cell fate commitment	4	4.25532	0.0352748	FOXA1, OLIG1, SHH, HOXD11	5.48303	1	0.608615	42.6876
	GO:0009952~anterior/posterior pattern formation	4	4.25532	0.0359171	GATA4, RIPPLY2, SHH, HOXD11	5.44386	1	0.604403	43.2763
	GO:0007588~excretion	3	3.19149	0.036222	SCNN1G, SCNN1B, SCTR	9.85527	1	0.596934	43.5538
	GO:0034754~cellular hormone metabolic process	3	3.19149	0.0373699	CYP17A1, CYP11B1, SHH	9.68823	1	0.59826	44.5869
	GO:0009953~dorsal/ventral pattern formation	3	3.19149	0.0385318	MNX1, SHH, HOXD11	9.52676	1	0.599659	45.6146
	GO:0006821~chloride transport	3	3.19149	0.0397073	SLC4A10, GABRA2, GLRA1	9.37058	1	0.601122	46.6362
	GO:0035313~wound healing, spreading of epidermal cells	2	2.12766	0.040664	SCNN1G, SCNN1B	47.6338	1	0.600509	47.4543
	GO:0030252~growth hormone secretion	2	2.12766	0.040664	GHSR, GHRHR	47.6338	1	0.600509	47.4543
	GO:0045944~positive regulation of transcription from RNA polymerase II promoter	6	6.38298	0.0428662	IL17A, FOXA1, PTH, GATA4, TFAP2B, SHH	3.08143	1	0.61099	49.2932
	GO:0048754~branching morphogenesis of a tube	3	3.19149	0.0445434	FOXA1, SHH, HOXD11	8.79393	1	0.616339	50.6532
	GO:0046883~regulation of hormone secretion	3	3.19149	0.0457851	FGF23, GHSR, GHRHR	8.66069	1	0.617825	51.6379
	GO:0003006~reproductive developmental process	5	5.31915	0.0466813	CYP17A1, FOXA1, GHSR, SHH, AHSG	3.63617	1	0.616472	52.3372
	GO:0032869~cellular response to insulin stimulus	3	3.19149	0.0483065	GHSR, GHRHR, AHSG	8.40597	1	0.620913	53.5812
Down-regulaed	GO:0007166~cell surface receptor linked signal transduction	20	30.303	3.79518e-06	OR52A4, OR9G9, OR7G2, FGF7, IL18RAP, CD3D, GABRB2, GPR171, TNFRSF13B, OR4L1, OR4D10, OR10H5, OR5A2, OR10H3, OR4C16, OR4C15, SFRP2, IFNG, GPR50, IL2	3.10161	0.00234268	0.00234268	0.00562772
	GO:0007608~sensory perception of smell	10	15.1515	1.20232e-05	OR52A4, OR9G9, OR4C16, OR7G2, OR4C15, OR4L1, OR4D10, OR10H5, OR5A2, OR10H3	6.67819	0.00740288	0.00370831	0.0178278
	GO:0007606~sensory perception of chemical stimulus	10	15.1515	2.73499e-05	OR52A4, OR9G9, OR4C16, OR7G2, OR4C15, OR4L1, OR4D10, OR10H5, OR5A2, OR10H3	6.02154	0.0167604	0.00561832	0.0405495
	GO:0007186~G-protein coupled receptor protein signaling pathway	14	21.2121	6.30105e-05	OR52A4, OR9G9, OR7G2, OR4C16, OR4C15, GABRB2, GPR171, GPR50, OR4L1, OR4D10, OR10H5, OR5A2, OR10H3, IL2	3.58826	0.0381932	0.0096882	0.0933975
	GO:0006955~immune response	11	16.6667	8.55797e-05	CD96, IL18RAP, CD40LG, ICOS, TNFRSF13B, IFNG, CCL3L3, MS4A1, CTLA4, LTA, IL2	4.58859	0.0515162	0.0105224	0.126831
	GO:0002637~regulation of immunoglobulin production	4	6.06061	9.05674e-05	CD40LG, TBX21, IFNG, IL2	44.2815	0.0544355	0.00928549	0.134218
	GO:0051249~regulation of lymphocyte activation	6	9.09091	0.000139893	SIRPG, TBX21, TNFRSF13B, IFNG, CTLA4, IL2	11.6688	0.0828277	0.0122754	0.207246
	GO:0048304~positive regulation of isotype switching to IgG isotypes	3	4.54545	0.000168212	TBX21, IFNG, IL2	143.915	0.0987419	0.0129114	0.249151
	GO:0002694~regulation of leukocyte activation	6	9.09091	0.000239076	SIRPG, TBX21, TNFRSF13B, IFNG, CTLA4, IL2	10.4035	0.137367	0.0162844	0.353939
	GO:0050865~regulation of cell activation	6	9.09091	0.000305273	SIRPG, TBX21, TNFRSF13B, IFNG, CTLA4, IL2	9.86845	0.171955	0.0186919	0.451735
	GO:0048302~regulation of isotype switching to IgG isotypes	3	4.54545	0.000312636	TBX21, IFNG, IL2	107.936	0.175715	0.0174138	0.462607
	GO:0007600~sensory perception	11	16.6667	0.000318017	OR52A4, OR9G9, OR4C16, OR7G2, OR4C15, OR4L1, OR4D10, OR10H5, OR5A2, OR10H3, CRYBB3	3.9088	0.178453	0.0162471	0.470552
	GO:0002700~regulation of production of molecular mediator of immune response	4	6.06061	0.000358304	CD40LG, TBX21, IFNG, IL2	28.081	0.198661	0.016892	0.530014
	GO:0001775~cell activation	7	10.6061	0.000397133	CD3D, CD40LG, IL21R, MS4A1, SLAMF1, LTA, IL2	7.02024	0.217668	0.0173812	0.587293
	GO:0045911~positive regulation of DNA recombination	3	4.54545	0.00040109	TBX21, IFNG, IL2	95.9433	0.21958	0.0163924	0.593129
	GO:0045830~positive regulation of isotype switching	3	4.54545	0.00040109	TBX21, IFNG, IL2	95.9433	0.21958	0.0163924	0.593129
	GO:0046649~lymphocyte activation	6	9.09091	0.000550181	CD3D, CD40LG, IL21R, MS4A1, SLAMF1, IL2	8.67829	0.288305	0.0210323	0.812766
	GO:0050864~regulation of B cell activation	4	6.06061	0.000683529	TBX21, TNFRSF13B, IFNG, IL2	22.5749	0.344636	0.0245504	1.00883
	GO:0050890~cognition	11	16.6667	0.000790235	OR52A4, OR9G9, OR4C16, OR7G2, OR4C15, OR4L1, OR4D10, OR10H5, OR5A2, OR10H3, CRYBB3	3.48309	0.38649	0.0267771	1.16546
	GO:0045191~regulation of isotype switching	3	4.54545	0.000861528	TBX21, IFNG, IL2	66.4223	0.412955	0.0276451	1.26998
	GO:0008285~negative regulation of cell proliferation	7	10.6061	0.00131722	SIRPG, TNFRSF13B, IFNG, CCL3L3, CTLA4, LTA, IL2	5.58119	0.557173	0.0399106	1.93561
	GO:0045321~leukocyte activation	6	9.09091	0.00132483	CD3D, CD40LG, IL21R, MS4A1, SLAMF1, IL2	7.13628	0.559254	0.0382624	1.94669
	GO:0050877~neurological system process	12	18.1818	0.0019942	OR52A4, OR9G9, OR4C16, OR7G2, OR4C15, GABRB2, OR4L1, OR4D10, OR10H5, OR5A2, OR10H3, CRYBB3	2.85451	0.708771	0.0545315	2.91676
	GO:0050670~regulation of lymphocyte proliferation	4	6.06061	0.00279537	TNFRSF13B, IFNG, CTLA4, IL2	13.8713	0.822708	0.0724565	4.06608
	GO:0070663~regulation of leukocyte proliferation	4	6.06061	0.00289205	TNFRSF13B, IFNG, CTLA4, IL2	13.7062	0.833019	0.0718651	4.20391
	GO:0032944~regulation of mononuclear cell proliferation	4	6.06061	0.00289205	TNFRSF13B, IFNG, CTLA4, IL2	13.7062	0.833019	0.0718651	4.20391
	GO:0002889~regulation of immunoglobulin mediated immune response	3	4.54545	0.00297679	TBX21, IFNG, IL2	35.9787	0.841564	0.071046	4.32457
	GO:0002712~regulation of B cell mediated immunity	3	4.54545	0.00297679	TBX21, IFNG, IL2	35.9787	0.841564	0.071046	4.32457
	GO:0000018~regulation of DNA recombination	3	4.54545	0.00349017	TBX21, IFNG, IL2	33.2111	0.884755	0.0797444	5.05251
	GO:0051251~positive regulation of lymphocyte activation	4	6.06061	0.00433957	SIRPG, TBX21, IFNG, IL2	11.8693	0.931962	0.09475	6.24559
	GO:0042127~regulation of cell proliferation	9	13.6364	0.00460814	SIRPG, FGF7, TNFRSF13B, IFNG, CCL3L3, CTLA4, SLAMF1, LTA, IL2	3.29157	0.94241	0.0969193	6.6199
	GO:0002697~regulation of immune effector process	4	6.06061	0.00485883	CD40LG, TBX21, IFNG, IL2	11.3992	0.950712	0.0985906	6.96804
	GO:0070664~negative regulation of leukocyte proliferation	3	4.54545	0.005258	TNFRSF13B, CTLA4, IL2	26.984	0.961535	0.102911	7.51988
	GO:0032945~negative regulation of mononuclear cell proliferation	3	4.54545	0.005258	TNFRSF13B, CTLA4, IL2	26.984	0.961535	0.102911	7.51988
	GO:0050672~negative regulation of lymphocyte proliferation	3	4.54545	0.005258	TNFRSF13B, CTLA4, IL2	26.984	0.961535	0.102911	7.51988
	GO:0002696~positive regulation of leukocyte activation	4	6.06061	0.00555872	SIRPG, TBX21, IFNG, IL2	10.8615	0.968091	0.105173	7.9336
	GO:0050871~positive regulation of B cell activation	3	4.54545	0.00558517	TBX21, IFNG, IL2	26.1663	0.968611	0.102521	7.9699
	GO:0050867~positive regulation of cell activation	4	6.06061	0.0063163	SIRPG, TBX21, IFNG, IL2	10.3722	0.980076	0.111892	8.96821
	GO:0051223~regulation of protein transport	4	6.06061	0.00679905	CD40LG, IFNG, LTA, IL2	10.0993	0.985245	0.116624	9.62181
	GO:0050863~regulation of T cell activation	4	6.06061	0.00730324	SIRPG, IFNG, CTLA4, IL2	9.84033	0.989219	0.121402	10.2998
	GO:0070201~regulation of establishment of protein localization	4	6.06061	0.00800925	CD40LG, IFNG, LTA, IL2	9.51503	0.993054	0.128941	11.2412
	GO:0032880~regulation of protein localization	4	6.06061	0.0114507	CD40LG, IFNG, LTA, IL2	8.34289	0.999189	0.174991	15.6994
	GO:0048534~hemopoietic or lymphoid organ development	5	7.57576	0.0115595	CD3D, EPB42, CD40LG, LTA, IL2	5.53519	0.999242	0.172287	15.837
	GO:0002520~immune system development	5	7.57576	0.0141328	CD3D, EPB42, CD40LG, LTA, IL2	5.21431	0.999849	0.201921	19.0282
	GO:0051250~negative regulation of lymphocyte activation	3	4.54545	0.0144684	TNFRSF13B, CTLA4, IL2	15.9905	0.999877	0.201619	19.4361
	GO:0002706~regulation of lymphocyte mediated immunity	3	4.54545	0.0144684	TBX21, IFNG, IL2	15.9905	0.999877	0.201619	19.4361
	GO:0002822~regulation of adaptive immune response based on somatic recombination of immune receptors built from immunoglobulin superfamily domains	3	4.54545	0.0149822	TBX21, IFNG, IL2	15.6998	0.999911	0.203508	20.0566
	GO:0002819~regulation of adaptive immune response	3	4.54545	0.0155038	TBX21, IFNG, IL2	15.4195	0.999936	0.205398	20.6821
	GO:0051054~positive regulation of DNA metabolic process	3	4.54545	0.0155038	TBX21, IFNG, IL2	15.4195	0.999936	0.205398	20.6821
	GO:0002695~negative regulation of leukocyte activation	3	4.54545	0.0160331	TNFRSF13B, CTLA4, IL2	15.1489	0.999954	0.207289	21.3122
	GO:0050708~regulation of protein secretion	3	4.54545	0.0165702	CD40LG, IFNG, IL2	14.8877	0.999967	0.20918	21.9466
	GO:0045589~regulation of regulatory T cell differentiation	2	3.0303	0.016889	CTLA4, IL2	115.132	0.999973	0.208578	22.3211
	GO:0002703~regulation of leukocyte mediated immunity	3	4.54545	0.0182269	TBX21, IFNG, IL2	14.1556	0.999988	0.218963	23.874
	GO:0050866~negative regulation of cell activation	3	4.54545	0.0182269	TNFRSF13B, CTLA4, IL2	14.1556	0.999988	0.218963	23.874
	GO:0042129~regulation of T cell proliferation	3	4.54545	0.0187941	IFNG, CTLA4, IL2	13.9272	0.999992	0.22079	24.5236
	GO:0032735~positive regulation of interleukin-12 production	2	3.0303	0.0202332	CD40LG, IFNG	95.9433	0.999997	0.231392	26.1485
	GO:0051222~positive regulation of protein transport	3	4.54545	0.0217405	IFNG, LTA, IL2	12.8879	0.999999	0.242113	27.8156
	GO:0050870~positive regulation of T cell activation	3	4.54545	0.0274898	SIRPG, IFNG, IL2	11.3617	1	0.291447	33.8571
	GO:0051023~regulation of immunoglobulin secretion	2	3.0303	0.030199	CD40LG, IL2	63.9622	1	0.310357	36.5376
	GO:0002683~negative regulation of immune system process	3	4.54545	0.0323371	TNFRSF13B, CTLA4, IL2	10.4035	1	0.323394	38.581
	GO:0048872~homeostasis of number of cells	3	4.54545	0.0453666	EPB42, TNFRSF13B, IFNG	8.63489	1	0.418048	49.766
	GO:0030097~hemopoiesis	4	6.06061	0.0459596	CD3D, EPB42, CD40LG, IL2	4.87847	1	0.416349	50.2267
	GO:0002684~positive regulation of immune system process	4	6.06061	0.0469245	SIRPG, TBX21, IFNG, IL2	4.83748	1	0.417271	50.9681
	GO:0030098~lymphocyte differentiation	3	4.54545	0.047838	CD3D, CD40LG, IL2	8.38339	1	0.417818	51.6604
Table S3 Significantly enriched biological process in Gene Ontology for RNA-seq subtype C2
	Term	Count	%	PValue	Genes	Fold Enrichment	Bonferroni	Benjamini	FDR
Up-regulated	GO:0007608~sensory perception of smell	6	31.5789	2.11084e-05	OR4D2, OR7G2, OR10X1, OR4L1, OR4F15, OR10H3	14.4865	0.00299294	0.00299294	0.024965
	GO:0007606~sensory perception of chemical stimulus	6	31.5789	3.47692e-05	OR4D2, OR7G2, OR10X1, OR4L1, OR4F15, OR10H3	13.0621	0.00492515	0.00246561	0.0411185
	GO:0007186~G-protein coupled receptor protein signaling pathway	7	36.8421	0.000192589	HCRT, OR4D2, OR7G2, OR10X1, OR4L1, OR4F15, OR10H3	6.48647	0.0269797	0.00907533	0.227564
	GO:0050877~neurological system process	7	36.8421	0.000291147	HCRT, OR4D2, OR7G2, OR10X1, OR4L1, OR4F15, OR10H3	6.02009	0.0405057	0.010284	0.343837
	GO:0007600~sensory perception	6	31.5789	0.000422618	OR4D2, OR7G2, OR10X1, OR4L1, OR4F15, OR10H3	7.70826	0.0582584	0.0119331	0.498745
	GO:0050890~cognition	6	31.5789	0.000720359	OR4D2, OR7G2, OR10X1, OR4L1, OR4F15, OR10H3	6.86875	0.0972664	0.01691	0.848751
	GO:0007166~cell surface receptor linked signal transduction	7	36.8421	0.00291134	HCRT, OR4D2, OR7G2, OR10X1, OR4L1, OR4F15, OR10H3	3.92473	0.339008	0.0574298	3.38988
Down-regulated	GO:0007166~cell surface receptor linked signal transduction	14	29.7872	4.63556e-05	OR52R1, WFIKKN2, OR52A1, OR52A5, ATP1A3, FGF23, CXCR2, OR5A2, GHRHR, SHH, CCR9, OR52M1, OR4C15, GHSR	3.40144	0.0313453	0.0313453	0.069709
	GO:0050877~neurological system process	11	23.4043	0.000129664	OR52R1, OR52M1, OR52A1, OR4C15, OR52A5, ATP1A3, RP1L1, GHSR, NEFL, OR5A2, NYX	4.09939	0.0852319	0.0435649	0.194873
	GO:0007186~G-protein coupled receptor protein signaling pathway	10	21.2766	0.000394621	CCR9, OR52R1, OR52M1, OR52A1, OR4C15, OR52A5, CXCR2, GHSR, OR5A2, GHRHR	4.01543	0.237504	0.0864215	0.591977
	GO:0050890~cognition	9	19.1489	0.000485659	OR52R1, OR52M1, OR52A1, OR4C15, OR52A5, ATP1A3, RP1L1, OR5A2, NYX	4.46469	0.283752	0.0800466	0.72808
	GO:0007600~sensory perception	8	17.0213	0.0013133	OR52R1, OR52M1, OR52A1, OR4C15, OR52A5, RP1L1, OR5A2, NYX	4.45366	0.59458	0.165203	1.95746
	GO:0007608~sensory perception of smell	6	12.766	0.00202392	OR52R1, OR52M1, OR52A1, OR4C15, OR52A5, OR5A2	6.27749	0.751383	0.207033	3.00165
	GO:0007606~sensory perception of chemical stimulus	6	12.766	0.00317329	OR52R1, OR52M1, OR52A1, OR4C15, OR52A5, OR5A2	5.66025	0.887355	0.267968	4.66861
	GO:0010817~regulation of hormone levels	4	8.51064	0.00402672	FOXA1, GHSR, SHH, GHRHR	11.9453	0.93746	0.292836	5.88901
	GO:0051960~regulation of nervous system development	4	8.51064	0.00783924	FOXA1, GHSR, NEFL, SHH	9.39444	0.995514	0.451602	11.1649
	GO:0046883~regulation of hormone secretion	3	6.38298	0.00874313	FGF23, GHSR, GHRHR	20.497	0.997602	0.452993	12.3746
	GO:0043568~positive regulation of insulin-like growth factor receptor signaling pathway	2	4.25532	0.0106742	GHSR, GHRHR	180.373	0.999372	0.488413	14.9077
	GO:0060341~regulation of cellular localization	4	8.51064	0.0156497	FGF23, GHSR, SHH, GHRHR	7.27312	0.99998	0.594661	21.1227
	GO:0030252~growth hormone secretion	2	4.25532	0.0170259	GHSR, GHRHR	112.733	0.999992	0.596468	22.7653
	GO:0042592~homeostatic process	6	12.766	0.0203643	CCR9, SLC22A12, FOXA1, FGF23, HPR, GHRHR	3.60266	0.999999	0.635643	26.6185
	GO:0043567~regulation of insulin-like growth factor receptor signaling pathway	2	4.25532	0.0212384	GHSR, GHRHR	90.1867	1	0.625887	27.5972
	GO:0042445~hormone metabolic process	3	6.38298	0.0215176	FOXA1, SHH, GHRHR	12.7623	1	0.607019	27.9073
	GO:0048878~chemical homeostasis	5	10.6383	0.0227453	CCR9, FOXA1, FGF23, HPR, GHRHR	4.40365	1	0.605365	29.2561
	GO:0030850~prostate gland development	2	4.25532	0.0233381	FOXA1, SHH	81.9879	1	0.593957	29.8989
	GO:0009611~response to wounding	5	10.6383	0.0254434	IL17A, ANXA8L2, CXCR2, NEFL, SHH	4.25409	1	0.606189	32.1379
	GO:0048665~neuron fate specification	2	4.25532	0.0316936	FOXA1, SHH	60.1244	1	0.66922	38.3982
	GO:0045664~regulation of neuron differentiation	3	6.38298	0.0327582	FOXA1, NEFL, SHH	10.1714	1	0.663652	39.4092
	GO:0048732~gland development	3	6.38298	0.0336662	FOXA1, SHH, GHRHR	10.0207	1	0.656789	40.2592
	GO:0006952~defense response	5	10.6383	0.0407694	CCR9, DEFB121, IL17A, CXCR2, HPR	3.66612	1	0.711564	46.5347
	GO:0048678~response to axon injury	2	4.25532	0.042041	NEFL, SHH	45.0933	1	0.707547	47.591
	GO:0043434~response to peptide hormone stimulus	3	6.38298	0.0427723	GHSR, NEFL, GHRHR	8.78442	1	0.699185	48.1896
	GO:0009725~response to hormone stimulus	4	8.51064	0.0429861	GHSR, NEFL, SHH, GHRHR	4.9148	1	0.686815	48.3634
	GO:0050767~regulation of neurogenesis	3	6.38298	0.0489475	FOXA1, NEFL, SHH	8.1494	1	0.721115	52.996
Table S4 Significantly enriched biological process in Gene Ontology for RNA-seq subtype C3
	Term	Count	%	PValue	Genes	Fold Enrichment	Bonferroni	Benjamini	FDR
Up-regulated	GO:0050890~cognition	5	33.3333	0.00194137	OR2A2, OR51I2, OR5D14, ESR2, OR6T1	7.44114	0.155545	0.155545	2.0783
	GO:0007608~sensory perception of smell	4	26.6667	0.00233742	OR2A2, OR51I2, OR5D14, OR6T1	12.555	0.184206	0.0967869	2.49743
	GO:0007606~sensory perception of chemical stimulus	4	26.6667	0.00314038	OR2A2, OR51I2, OR5D14, OR6T1	11.3205	0.239396	0.0871779	3.3422
	GO:0007186~G-protein coupled receptor protein signaling pathway	5	33.3333	0.00423656	OR2A2, MLN, OR51I2, OR5D14, OR6T1	6.02315	0.308826	0.0882058	4.48476
	GO:0050877~neurological system process	5	33.3333	0.00555858	OR2A2, OR51I2, OR5D14, ESR2, OR6T1	5.59008	0.384269	0.092434	5.84637
	GO:0007600~sensory perception	4	26.6667	0.0136826	OR2A2, OR51I2, OR5D14, OR6T1	6.68049	0.698386	0.181079	13.8342
	GO:0007166~cell surface receptor linked signal transduction	5	33.3333	0.0250813	OR2A2, MLN, OR51I2, OR5D14, OR6T1	3.6444	0.890289	0.270722	24.0067
Down-regulated	GO:0007606~sensory perception of chemical stimulus	14	15.0538	5.35845e-08	OR9G9, OR7G2, OR52A1, OR52A5, OR4L1, OR4F15, OR10H5, OR5A2, OR10H3, OR4D2, OR4C16, OR4C15, OR10X1, SCNN1B	6.95119	3.12393e-05	3.12393e-05	7.88289e-05
	GO:0007608~sensory perception of smell	13	13.9785	1.4706e-07	OR9G9, OR7G2, OR52A1, OR52A5, OR4L1, OR4F15, OR10H5, OR5A2, OR10H3, OR4D2, OR4C16, OR4C15, OR10X1	7.15855	8.57325e-05	4.28672e-05	0.000216342
	GO:0050877~neurological system process	18	19.3548	4.52149e-06	OR9G9, OR7G2, GABRA2, OR52A1, OR52A5, OR4L1, OR4F15, OR10H5, OR5A2, OR10H3, OR4D2, OR4C16, OR4C15, OR10X1, SLC22A3, SCNN1B, GHSR, NEFL	3.53058	0.00263257	0.000878293	0.00665143
	GO:0007166~cell surface receptor linked signal transduction	22	23.6559	7.42491e-06	OR9G9, OR7G2, GABRA2, FGF7, OR52A1, OR52A5, TNFRSF13B, OR4F15, OR4L1, OR10H5, PTGFR, OR5A2, OR10H3, INSRR, OR4D2, OR4C16, OR4C15, SFRP2, OR10X1, CD79A, GHSR, GAP43	2.81322	0.00431938	0.0010816	0.0109223
	GO:0007186~G-protein coupled receptor protein signaling pathway	17	18.2796	7.8785e-06	OR9G9, OR7G2, GABRA2, OR52A1, OR52A5, OR4L1, OR4F15, OR10H5, PTGFR, OR5A2, OR10H3, OR4D2, OR4C16, OR4C15, OR10X1, GHSR, GAP43	3.59276	0.00458265	0.000918215	0.0115895
	GO:0007600~sensory perception	14	15.0538	1.97422e-05	OR9G9, OR7G2, OR52A1, OR52A5, OR4L1, OR4F15, OR10H5, OR5A2, OR10H3, OR4D2, OR4C16, OR4C15, OR10X1, SCNN1B	4.10206	0.0114438	0.00191647	0.0290391
	GO:0050890~cognition	14	15.0538	6.57924e-05	OR9G9, OR7G2, OR52A1, OR52A5, OR4L1, OR4F15, OR10H5, OR5A2, OR10H3, OR4D2, OR4C16, OR4C15, OR10X1, SCNN1B	3.6553	0.0376319	0.00546476	0.0967445
	GO:0032098~regulation of appetite	2	2.15054	0.032649	SLC22A3, GHSR	59.3333	1	0.91099	38.6343
	GO:0001501~skeletal system development	5	5.37634	0.042764	AMBN, TNFSF11, RIPPLY2, TLL1, UNCX	3.71996	1	0.941054	47.4264
	GO:0042060~wound healing	4	4.30108	0.0445113	FGF7, MYH2, SCNN1B, GAP43	4.97033	1	0.929668	48.8205
Table S5 Significantly enriched biological process in Gene Ontology for RNA-seq subtype C4
	Term	Count	%	PValue	Genes	Fold Enrichment	Bonferroni	Benjamini	FDR
Down-regulated	GO:0006955~immune response	22	18.0328	6.6163e-10	GBP5, IL18RAP, IL29, TNFRSF13B, CTLA4, TNFRSF17, PAX5, SLAMF7, LY9, PDCD1LG2, SH2D1A, IL17A, CD40LG, LAX1, CXCL13, CCL3L1, ICOS, CD274, CCL3L3, IFNG, MNX1, CLEC6A, IL2	5.13485	5.91497e-07	5.91497e-07	1.03042e-06
	GO:0051249~regulation of lymphocyte activation	12	9.83607	1.51985e-09	TIGIT, CD38, SIRPG, LAX1, TBX21, TNFRSF13B, CD274, IFNG, CTLA4, IRF4, PDCD1LG2, IL2	13.0579	1.35875e-06	6.79373e-07	2.36701e-06
	GO:0002694~regulation of leukocyte activation	12	9.83607	5.12854e-09	TIGIT, CD38, SIRPG, LAX1, TBX21, TNFRSF13B, CD274, IFNG, CTLA4, IRF4, PDCD1LG2, IL2	11.642	4.58491e-06	1.52831e-06	7.98719e-06
	GO:0050865~regulation of cell activation	12	9.83607	8.92718e-09	TIGIT, CD38, SIRPG, LAX1, TBX21, TNFRSF13B, CD274, IFNG, CTLA4, IRF4, PDCD1LG2, IL2	11.0433	7.98086e-06	1.99522e-06	1.39032e-05
	GO:0050863~regulation of T cell activation	9	7.37705	5.6524e-07	TIGIT, SIRPG, LAX1, CD274, IFNG, CTLA4, IRF4, PDCD1LG2, IL2	12.3883	0.000505197	0.00010106	0.0008803
	GO:0002683~negative regulation of immune system process	8	6.55738	7.21645e-07	TIGIT, LAX1, TNFRSF13B, CD274, CTLA4, UBASH3A, PDCD1LG2, IL2	15.5227	0.000644943	0.000107519	0.00112388
	GO:0051250~negative regulation of lymphocyte activation	7	5.7377	9.06656e-07	TIGIT, LAX1, TNFRSF13B, CD274, CTLA4, PDCD1LG2, IL2	20.8765	0.000810222	0.000115786	0.00141202
	GO:0002695~negative regulation of leukocyte activation	7	5.7377	1.25536e-06	TIGIT, LAX1, TNFRSF13B, CD274, CTLA4, PDCD1LG2, IL2	19.7778	0.00112167	0.000140277	0.00195508
	GO:0050866~negative regulation of cell activation	7	5.7377	1.88371e-06	TIGIT, LAX1, TNFRSF13B, CD274, CTLA4, PDCD1LG2, IL2	18.4809	0.00168262	0.000187098	0.00293364
	GO:0050670~regulation of lymphocyte proliferation	7	5.7377	1.15016e-05	CD38, TNFRSF13B, CD274, IFNG, CTLA4, PDCD1LG2, IL2	13.5823	0.0102298	0.00102772	0.017911
	GO:0032944~regulation of mononuclear cell proliferation	7	5.7377	1.2326e-05	CD38, TNFRSF13B, CD274, IFNG, CTLA4, PDCD1LG2, IL2	13.4206	0.010959	0.00100127	0.0191948
	GO:0070663~regulation of leukocyte proliferation	7	5.7377	1.2326e-05	CD38, TNFRSF13B, CD274, IFNG, CTLA4, PDCD1LG2, IL2	13.4206	0.010959	0.00100127	0.0191948
	GO:0032945~negative regulation of mononuclear cell proliferation	5	4.09836	4.15614e-05	TNFRSF13B, CD274, CTLA4, PDCD1LG2, IL2	25.1637	0.0364748	0.0030916	0.064708
	GO:0070664~negative regulation of leukocyte proliferation	5	4.09836	4.15614e-05	TNFRSF13B, CD274, CTLA4, PDCD1LG2, IL2	25.1637	0.0364748	0.0030916	0.064708
	GO:0050672~negative regulation of lymphocyte proliferation	5	4.09836	4.15614e-05	TNFRSF13B, CD274, CTLA4, PDCD1LG2, IL2	25.1637	0.0364748	0.0030916	0.064708
	GO:0007166~cell surface receptor linked signal transduction	26	21.3115	8.13134e-05	FGF6, OR52A4, HCRT, OR5D14, OR4L1, OR4D10, OR5A2, OR4D2, IFNG, CXCR6, PTH, FIGF, OR9G9, OR2A2, CD3G, IL18RAP, GPR171, TNFRSF13B, OR4F15, PTGFR, OR10H3, LAX1, CD274, GPR111, GHSR, IL2	2.25606	0.0701176	0.00557648	0.126562
	GO:0002684~positive regulation of immune system process	9	7.37705	0.000103335	CD38, SIRPG, SH2D1A, IL29, LAX1, TBX21, IFNG, PDCD1LG2, IL2	6.09004	0.0882472	0.0065773	0.160813
	GO:0050868~negative regulation of T cell activation	5	4.09836	0.000123471	TIGIT, LAX1, CD274, CTLA4, PDCD1LG2	19.1723	0.104515	0.00733232	0.192121
	GO:0046649~lymphocyte activation	8	6.55738	0.000216536	CD3G, CD40LG, LAX1, IL21R, IRF4, SLAMF7, SLAMF1, IL2	6.47428	0.176016	0.0120274	0.336702
	GO:0050864~regulation of B cell activation	5	4.09836	0.000264353	CD38, TBX21, TNFRSF13B, IFNG, IL2	15.789	0.210506	0.0138075	0.410911
	GO:0051251~positive regulation of lymphocyte activation	6	4.91803	0.000318884	CD38, SIRPG, TBX21, IFNG, PDCD1LG2, IL2	9.96171	0.248082	0.0157156	0.495477
	GO:0006952~defense response	13	10.6557	0.000352114	ITK, IL17A, SH2D1A, IL18RAP, IL29, CD40LG, CCL3L1, CXCL13, CAMP, IFNG, CCL3L3, SLAMF7, PLA2G2D, IFNA17	3.40426	0.270098	0.0164343	0.546977
	GO:0007186~G-protein coupled receptor protein signaling pathway	18	14.7541	0.000397045	OR52A4, OR9G9, OR2A2, HCRT, OR5D14, GPR171, OR4L1, OR4F15, OR4D10, PTGFR, OR5A2, OR10H3, OR4D2, PTH, CXCR6, GPR111, GHSR, IL2	2.58135	0.298847	0.0175948	0.616572
	GO:0002696~positive regulation of leukocyte activation	6	4.91803	0.00048033	CD38, SIRPG, TBX21, IFNG, PDCD1LG2, IL2	9.1159	0.349177	0.0202455	0.745452
	GO:0002637~regulation of immunoglobulin production	4	3.27869	0.000522941	CD40LG, TBX21, IFNG, IL2	24.7766	0.373516	0.0210317	0.811331
	GO:0048304~positive regulation of isotype switching to IgG isotypes	3	2.45902	0.000549039	TBX21, IFNG, IL2	80.5238	0.387971	0.0211206	0.851661
	GO:0042129~regulation of T cell proliferation	5	4.09836	0.000560684	CD274, IFNG, CTLA4, PDCD1LG2, IL2	12.9877	0.394313	0.0206746	0.869649
	GO:0050867~positive regulation of cell activation	6	4.91803	0.000593131	CD38, SIRPG, TBX21, IFNG, PDCD1LG2, IL2	8.70528	0.41164	0.0209932	0.91976
	GO:0045321~leukocyte activation	8	6.55738	0.00070299	CD3G, CD40LG, LAX1, IL21R, IRF4, SLAMF7, SLAMF1, IL2	5.32389	0.466712	0.0238905	1.08924
	GO:0048302~regulation of isotype switching to IgG isotypes	3	2.45902	0.00101672	TBX21, IFNG, IL2	60.3929	0.597239	0.033121	1.57177
	GO:0050871~positive regulation of B cell activation	4	3.27869	0.00106395	CD38, TBX21, IFNG, IL2	19.5209	0.613908	0.0334175	1.64422
	GO:0007608~sensory perception of smell	10	8.19672	0.00126957	OR52A4, OR9G9, OR2A2, OR4D2, OR5D14, OR4L1, OR4F15, OR4D10, OR5A2, OR10H3	3.7366	0.678808	0.0384057	1.95904
	GO:0045911~positive regulation of DNA recombination	3	2.45902	0.00130201	TBX21, IFNG, IL2	53.6825	0.688001	0.0380812	2.00862
	GO:0045830~positive regulation of isotype switching	3	2.45902	0.00130201	TBX21, IFNG, IL2	53.6825	0.688001	0.0380812	2.00862
	GO:0008285~negative regulation of cell proliferation	9	7.37705	0.00164364	SIRPG, IL29, CCL3L1, TNFRSF13B, CD274, IFNG, CCL3L3, CTLA4, PDCD1LG2, IL2	4.01504	0.770218	0.0463318	2.52937
	GO:0001775~cell activation	8	6.55738	0.00188664	CD3G, CD40LG, LAX1, IL21R, IRF4, SLAMF7, SLAMF1, IL2	4.48913	0.815157	0.0513902	2.89819
	GO:0002700~regulation of production of molecular mediator of immune response	4	3.27869	0.00200671	CD40LG, TBX21, IFNG, IL2	15.712	0.834006	0.0529641	3.07996
	GO:0007606~sensory perception of chemical stimulus	10	8.19672	0.00257519	OR52A4, OR9G9, OR2A2, OR4D2, OR5D14, OR4L1, OR4F15, OR4D10, OR5A2, OR10H3	3.3692	0.90026	0.0655523	3.93621
	GO:0045191~regulation of isotype switching	3	2.45902	0.00277641	TBX21, IFNG, IL2	37.1648	0.916721	0.0685531	4.23759
	GO:0042127~regulation of cell proliferation	13	10.6557	0.00296127	IL29, TNFRSF13B, CTLA4, SLAMF1, PDCD1LG2, MMP12, CD38, SIRPG, CCL3L1, CCL3L3, IFNG, CD274, FIGF, IL2	2.66025	0.929441	0.0710008	4.51368
	GO:0051241~negative regulation of multicellular organismal process	6	4.91803	0.00334242	TIGIT, CD38, HCRT, IFNG, GHSR, IL2	5.89199	0.94987	0.0777098	5.08059
	GO:0002697~regulation of immune effector process	5	4.09836	0.00342547	SH2D1A, CD40LG, TBX21, IFNG, IL2	7.97265	0.953469	0.0775546	5.2037
	GO:0002706~regulation of lymphocyte mediated immunity	4	3.27869	0.00440981	SH2D1A, TBX21, IFNG, IL2	11.9295	0.980766	0.0963471	6.65148
	GO:0050671~positive regulation of lymphocyte proliferation	4	3.27869	0.00464379	CD38, IFNG, PDCD1LG2, IL2	11.7126	0.984411	0.0988022	6.99257
	GO:0032655~regulation of interleukin-12 production	3	2.45902	0.00476451	TIGIT, CD40LG, IFNG	28.4202	0.986013	0.0988989	7.16809
	GO:0032946~positive regulation of mononuclear cell proliferation	4	3.27869	0.00488516	CD38, IFNG, PDCD1LG2, IL2	11.5034	0.98745	0.09899	7.34321
	GO:0070665~positive regulation of leukocyte proliferation	4	3.27869	0.00488516	CD38, IFNG, PDCD1LG2, IL2	11.5034	0.98745	0.09899	7.34321
	GO:0001817~regulation of cytokine production	6	4.91803	0.00507841	TIGIT, CD40LG, IFNG, UBASH3A, IRF4, GHSR	5.3386	0.98945	0.100443	7.62304
	GO:0002703~regulation of leukocyte mediated immunity	4	3.27869	0.00620505	SH2D1A, TBX21, IFNG, IL2	10.5605	0.996169	0.118798	9.23881
	GO:0030101~natural killer cell activation	3	2.45902	0.00724104	IL21R, SLAMF7, IL2	23.0068	0.998492	0.13444	10.7012
	GO:0051046~regulation of secretion	6	4.91803	0.00800634	CD38, HCRT, CD40LG, IFNG, GHSR, IL2	4.78359	0.999243	0.144636	11.7673
	GO:0042531~positive regulation of tyrosine phosphorylation of STAT protein	3	2.45902	0.00865482	IL29, IFNG, IL2	21.0062	0.999578	0.152396	12.6613
	GO:0002252~immune effector process	5	4.09836	0.0092542	IL29, CD40LG, LAX1, LY9, SLAMF7	6.00924	0.999754	0.158999	13.4801
	GO:0002712~regulation of B cell mediated immunity	3	2.45902	0.00940428	TBX21, IFNG, IL2	20.131	0.999786	0.158351	13.684
	GO:0002889~regulation of immunoglobulin mediated immune response	3	2.45902	0.00940428	TBX21, IFNG, IL2	20.131	0.999786	0.158351	13.684
	GO:0046427~positive regulation of JAK-STAT cascade	3	2.45902	0.0109865	IL29, IFNG, IL2	18.5824	0.999949	0.179241	15.8064
	GO:0000018~regulation of DNA recombination	3	2.45902	0.0109865	TBX21, IFNG, IL2	18.5824	0.999949	0.179241	15.8064
	GO:0007267~cell-cell signaling	10	8.19672	0.0110702	FGF6, HCRT, IL17A, SIRPG, SH2D1A, CXCL13, PTH, FCRL2, GHSR, IL2	2.68413	0.999952	0.177277	15.9172
	GO:0050870~positive regulation of T cell activation	4	3.27869	0.0113508	SIRPG, IFNG, PDCD1LG2, IL2	8.47619	0.999963	0.178204	16.288
	GO:0042130~negative regulation of T cell proliferation	3	2.45902	0.0118186	CD274, CTLA4, PDCD1LG2	17.8942	0.999976	0.181713	16.9028
	GO:0030888~regulation of B cell proliferation	3	2.45902	0.0126775	CD38, TNFRSF13B, IL2	17.2551	0.999989	0.190408	18.0205
	GO:0031645~negative regulation of neurological system process	3	2.45902	0.0126775	CD38, HCRT, IFNG	17.2551	0.999989	0.190408	18.0205
	GO:0008284~positive regulation of cell proliferation	8	6.55738	0.0134976	CD38, SIRPG, IFNG, FIGF, SLAMF1, PDCD1LG2, MMP12, IL2	3.11203	0.999995	0.198196	19.0746
	GO:0042509~regulation of tyrosine phosphorylation of STAT protein	3	2.45902	0.0154115	IL29, IFNG, IL2	15.5853	0.999999	0.219601	21.4856
	GO:0055066~di-, tri-valent inorganic cation homeostasis	6	4.91803	0.0157107	CD38, HCRT, EPB42, CXCL13, PTH, IL2	4.04304	0.999999	0.219926	21.8563
	GO:0051240~positive regulation of multicellular organismal process	6	4.91803	0.0170337	TIGIT, CD38, HCRT, CD40LG, IFNG, GHSR	3.96019	1	0.232653	23.4762
	GO:0060341~regulation of cellular localization	6	4.91803	0.018144	CD38, HCRT, CD40LG, IFNG, GHSR, IL2	3.89631	1	0.242289	24.8114
	GO:0046425~regulation of JAK-STAT cascade	3	2.45902	0.0204724	IL29, IFNG, IL2	13.4206	1	0.265235	27.5408
	GO:0042102~positive regulation of T cell proliferation	3	2.45902	0.0237968	IFNG, PDCD1LG2, IL2	12.3883	1	0.297406	31.2774
	GO:0048305~immunoglobulin secretion	2	1.63934	0.0243194	CD40LG, LAX1	80.5238	1	0.29883	31.8482
	GO:0050796~regulation of insulin secretion	3	2.45902	0.0249509	CD38, IFNG, GHSR	12.0786	1	0.301317	32.5319
	GO:0006874~cellular calcium ion homeostasis	5	4.09836	0.0260439	CD38, HCRT, CXCL13, PTH, IL2	4.40021	1	0.308313	33.7001
	GO:0007600~sensory perception	11	9.01639	0.0260578	OR52A4, OR9G9, OR2A2, OR4D2, OR5D14, OR4L1, OR4F15, OR4D10, OR5A2, OR10H3, NYX	2.18707	1	0.304516	33.7149
	GO:0055074~calcium ion homeostasis	5	4.09836	0.0283815	CD38, HCRT, CXCL13, PTH, IL2	4.28318	1	0.322944	36.1356
	GO:0007204~elevation of cytosolic calcium ion concentration	4	3.27869	0.0300617	CD38, HCRT, CXCL13, IL2	5.85628	1	0.334539	37.834
	GO:0045589~regulation of regulatory T cell differentiation	2	1.63934	0.0303074	CTLA4, IL2	64.419	1	0.332767	38.0788
	GO:0055080~cation homeostasis	6	4.91803	0.0311324	CD38, HCRT, EPB42, CXCL13, PTH, IL2	3.37862	1	0.336203	38.8942
	GO:0002791~regulation of peptide secretion	3	2.45902	0.0323371	CD38, IFNG, GHSR	10.5031	1	0.342833	40.0669
	GO:0006875~cellular metal ion homeostasis	5	4.09836	0.0323752	CD38, HCRT, CXCL13, PTH, IL2	4.10836	1	0.339263	40.1036
	GO:0051052~regulation of DNA metabolic process	4	3.27869	0.0329204	HCRT, TBX21, IFNG, IL2	5.65079	1	0.340083	40.627
	GO:0050731~positive regulation of peptidyl-tyrosine phosphorylation	3	2.45902	0.0336422	IL29, IFNG, IL2	10.2796	1	0.342356	41.3135
	GO:0051480~cytosolic calcium ion homeostasis	4	3.27869	0.0359163	CD38, HCRT, CXCL13, IL2	5.45924	1	0.357181	43.4278
	GO:0032735~positive regulation of interleukin-12 production	2	1.63934	0.0362591	CD40LG, IFNG	53.6825	1	0.356117	43.7402
	GO:0055065~metal ion homeostasis	5	4.09836	0.0372444	CD38, HCRT, CXCL13, PTH, IL2	3.92799	1	0.360123	44.6294
	GO:0045580~regulation of T cell differentiation	3	2.45902	0.0390632	CTLA4, IRF4, IL2	9.47339	1	0.370378	46.2363
	GO:0044057~regulation of system process	6	4.91803	0.0412696	CD38, HCRT, MYL2, IFNG, GHSR, IL2	3.12714	1	0.383102	48.127
	GO:0002822~regulation of adaptive immune response based on somatic recombination of immune receptors built from immunoglobulin superfamily domains	3	2.45902	0.0447916	TBX21, IFNG, IL2	8.78442	1	0.404637	51.0166
	GO:0002819~regulation of adaptive immune response	3	2.45902	0.0462696	TBX21, IFNG, IL2	8.62755	1	0.411046	52.1838
	GO:0051054~positive regulation of DNA metabolic process	3	2.45902	0.0462696	TBX21, IFNG, IL2	8.62755	1	0.411046	52.1838
	GO:0050708~regulation of protein secretion	3	2.45902	0.0492788	CD40LG, IFNG, IL2	8.33005	1	0.427505	54.4802
	GO:0006954~inflammatory response	6	4.91803	0.0493816	IL17A, IL18RAP, CD40LG, CCL3L1, CXCL13, CCL3L3, PLA2G2D	2.97319	1	0.424276	54.5568
Table S6 Significantly enriched biological process in Gene Ontology for RNA-seq subtype C5
	Term	Count	%	PValue	Genes	Fold Enrichment	Bonferroni	Benjamini	FDR
Up-regulated	GO:0007600~sensory perception	5	38.4615	0.000385948	OR52A4, OR9G9, OR4C16, OR52A1, NYX	10.4383	0.0080737	0.0080737	0.297618
	GO:0050890~cognition	5	38.4615	0.000601445	OR52A4, OR9G9, OR4C16, OR52A1, NYX	9.30143	0.0125547	0.00629716	0.46346
	GO:0007608~sensory perception of smell	4	30.7692	0.0010215	OR52A4, OR9G9, OR4C16, OR52A1	15.6937	0.0212338	0.00712863	0.786036
	GO:0007606~sensory perception of chemical stimulus	4	30.7692	0.00137965	OR52A4, OR9G9, OR4C16, OR52A1	14.1506	0.0285764	0.00722197	1.06035
	GO:0050877~neurological system process	5	38.4615	0.0017873	OR52A4, OR9G9, OR4C16, OR52A1, NYX	6.9876	0.0368701	0.00748524	1.37178
	GO:0007186~G-protein coupled receptor protein signaling pathway	4	30.7692	0.0154815	OR52A4, OR9G9, OR4C16, OR52A1	6.02315	0.279388	0.0531448	11.3499
Down-regulated	GO:0007186~G-protein coupled receptor protein signaling pathway	16	17.3913	3.5106e-05	GABRA2, GLRA1, OR5D14, PTH1R, OR4F15, OR10H5, OR5A2, OR10H3, OR4C15, OR51I2, HTR1A, GALP, OR10X1, BAI3, GPR50, GHSR	3.38142	0.0289908	0.0289908	0.0542026
	GO:0001501~skeletal system development	9	9.78261	4.64363e-05	FGF6, AMBN, PTH1R, HOXD13, RIPPLY2, SHH, UNCX, AHSG, HOXD11	6.69592	0.0381671	0.0192692	0.0716903
	GO:0007166~cell surface receptor linked signal transduction	20	21.7391	9.90787e-05	FGF6, WFIKKN2, GABRA2, GLRA1, OR5D14, PTH1R, FGF23, OR4F15, OR10H5, OR5A2, OR10H3, SHH, HTR1A, OR4C15, OR51I2, GALP, OR10X1, BAI3, GPR50, GHSR	2.55747	0.0796783	0.0272978	0.152904
	GO:0060348~bone development	6	6.52174	0.000150989	AMBN, PTH1R, RIPPLY2, SHH, AHSG, HOXD11	11.5772	0.118859	0.0311394	0.232927
	GO:0050877~neurological system process	14	15.2174	0.00108334	GABRA2, GLRA1, OR5D14, OR4F15, OR10H5, OR5A2, OR10H3, EYA4, OR4C15, OR51I2, OR10X1, GHSR, RLBP1, NEFL	2.74601	0.596804	0.16612	1.66004
	GO:0001503~ossification	5	5.43478	0.0012949	AMBN, PTH1R, RIPPLY2, SHH, AHSG	10.3188	0.662379	0.165541	1.9812
	GO:0007600~sensory perception	11	11.9565	0.00161614	EYA4, OR51I2, OR4C15, GLRA1, OR5D14, OR10X1, OR4F15, OR10H5, RLBP1, OR5A2, OR10H3	3.22305	0.742161	0.176039	2.46698
	GO:0007608~sensory perception of smell	8	8.69565	0.00191178	OR51I2, OR4C15, OR5D14, OR10X1, OR4F15, OR10H5, OR5A2, OR10H3	4.40526	0.79883	0.181638	2.91206
	GO:0007606~sensory perception of chemical stimulus	8	8.69565	0.00341351	OR51I2, OR4C15, OR5D14, OR10X1, OR4F15, OR10H5, OR5A2, OR10H3	3.97211	0.94304	0.272673	5.1437
	GO:0051216~cartilage development	4	4.34783	0.00353809	FGF6, PTH1R, UNCX, HOXD11	12.8288	0.948706	0.256969	5.32666
	GO:0050890~cognition	11	11.9565	0.00375634	EYA4, OR51I2, OR4C15, GLRA1, OR5D14, OR10X1, OR4F15, OR10H5, RLBP1, OR5A2, OR10H3	2.87202	0.957308	0.249266	5.64639
	GO:0042733~embryonic digit morphogenesis	3	3.26087	0.00475005	HOXD13, SHH, HOXD11	28.48	0.981501	0.282873	7.08942
	GO:0009952~anterior/posterior pattern formation	4	4.34783	0.0201755	HOXD13, RIPPLY2, SHH, HOXD11	6.78095	1	0.731214	27.0042
	GO:0007389~pattern specification process	5	5.43478	0.0244466	HOXD13, RIPPLY2, SHH, UNCX, HOXD11	4.44444	1	0.7727	31.7665
	GO:0030502~negative regulation of bone mineralization	2	2.17391	0.0245862	FGF23, AHSG	79.1111	1	0.751104	31.9172
	GO:0070168~negative regulation of biomineral formation	2	2.17391	0.0245862	FGF23, AHSG	79.1111	1	0.751104	31.9172
	GO:0046546~development of primary male sexual characteristics	3	3.26087	0.0296416	HOXD13, SHH, AHSG	10.9538	1	0.79319	37.1674
	GO:0048754~branching morphogenesis of a tube	3	3.26087	0.0296416	HOXD13, SHH, HOXD11	10.9538	1	0.79319	37.1674
	GO:0051241~negative regulation of multicellular organismal process	4	4.34783	0.030364	GLRA1, FGF23, GHSR, AHSG	5.78862	1	0.781279	37.8858
	GO:0010720~positive regulation of cell development	3	3.26087	0.0330844	NEFL, SHH, HOXD11	10.3188	1	0.791187	40.5233
	GO:0006937~regulation of muscle contraction	3	3.26087	0.0357644	MYL2, CACNA1G, GHSR	9.88889	1	0.799371	43.0189
	GO:0046661~male sex differentiation	3	3.26087	0.036676	HOXD13, SHH, AHSG	9.75342	1	0.79104	43.8451
	GO:0007267~cell-cell signaling	7	7.6087	0.036896	FGF6, GABRA2, GLRA1, GPR50, GHSR, SHH, HOXD11	2.76889	1	0.776909	44.043
	GO:0001763~morphogenesis of a branching structure	3	3.26087	0.0375965	HOXD13, SHH, HOXD11	9.62162	1	0.767694	44.6681
	GO:0006766~vitamin metabolic process	3	3.26087	0.0385258	FGF23, TKTL1, RLBP1	9.49333	1	0.761034	45.4876
	GO:0002076~osteoblast development	2	2.17391	0.0406462	PTH1R, SHH	47.4667	1	0.765167	47.3149
	GO:0030850~prostate gland development	2	2.17391	0.0446205	HOXD13, SHH	43.1515	1	0.78348	50.5866
	GO:0051960~regulation of nervous system development	4	4.34783	0.0450888	PHOX2B, GHSR, NEFL, SHH	4.94444	1	0.773956	50.9593
	GO:0003002~regionalization	4	4.34783	0.0480325	HOXD13, RIPPLY2, SHH, HOXD11	4.81895	1	0.782983	53.2428
Table S7 Significantly enriched biological process in Gene Ontology for RNA-seq subtype C6
	Term	Count	%	PValue	Genes	Fold Enrichment	Bonferroni	Benjamini	FDR
Down-regulated	GO:0007608~sensory perception of smell	13	17.3333	1.36813e-08	OR52A4, OR52R1, OR52A1, OR5D14, OR52A5, OR4F15, OR10H5, OR10H3, OR4D2, OR4C16, OR51I2, OR4C15, OR10X1	8.68164	9.15273e-06	9.15273e-06	2.05071e-05
	GO:0007606~sensory perception of chemical stimulus	13	17.3333	4.30115e-08	OR52A4, OR52R1, OR52A1, OR5D14, OR52A5, OR4F15, OR10H5, OR10H3, OR4D2, OR4C16, OR51I2, OR4C15, OR10X1	7.82801	2.87743e-05	1.43872e-05	6.44706e-05
	GO:0007186~G-protein coupled receptor protein signaling pathway	18	24	6.45156e-08	OR52A4, OR52R1, GABRA2, OR52A1, OR5D14, OR52A5, OR4F15, OR10H5, OR10H3, SCTR, OR4D2, OR4C16, HTR1A, OR51I2, OR4C15, PTH, OR10X1, GPR50	4.61348	4.316e-05	1.43869e-05	9.67034e-05
	GO:0007166~cell surface receptor linked signal transduction	21	28	7.91193e-07	OR52A4, OR52R1, GABRA2, OR52A1, OR5D14, TNFRSF13B, OR52A5, FGF23, OR4F15, OR10H5, OR10H3, SCTR, OR4D2, OR4C16, HTR1A, OR51I2, OR4C15, PTH, OR10X1, IFNG, GPR50	3.25669	0.000529168	0.000132318	0.00118592
	GO:0007600~sensory perception	14	18.6667	1.856e-06	OR52A4, OR52R1, OR52A1, OR5D14, OR52A5, SOX2, OR4F15, OR10H5, OR10H3, OR4D2, OR4C16, OR51I2, OR4C15, OR10X1	4.97484	0.0012409	0.000248302	0.00278195
	GO:0050890~cognition	14	18.6667	6.63485e-06	OR52A4, OR52R1, OR52A1, OR5D14, OR52A5, SOX2, OR4F15, OR10H5, OR10H3, OR4D2, OR4C16, OR51I2, OR4C15, OR10X1	4.43302	0.0044289	0.000739515	0.00994463
	GO:0050877~neurological system process	15	20	3.02725e-05	OR52A4, OR52R1, GABRA2, OR52A1, OR5D14, SOX2, OR52A5, OR4F15, OR10H5, OR10H3, OR4D2, OR4C16, OR4C15, OR51I2, OR10X1	3.56814	0.0200489	0.00288905	0.0453663
	GO:0030502~negative regulation of bone mineralization	2	2.66667	0.0202332	FGF23, AHSG	95.9433	0.999999	0.819017	26.39
	GO:0070168~negative regulation of biomineral formation	2	2.66667	0.0202332	FGF23, AHSG	95.9433	0.999999	0.819017	26.39
	GO:0046546~development of primary male sexual characteristics	3	4	0.0205402	SOX2, HOXD13, AHSG	13.2845	0.999999	0.786201	26.7349
	GO:0001501~skeletal system development	5	6.66667	0.0227682	AMBN, PTH, HOXD13, UNCX, AHSG	4.51144	1	0.78579	29.1936
	GO:0046661~male sex differentiation	3	4	0.0255114	SOX2, HOXD13, AHSG	11.8286	1	0.792307	32.1151
	GO:0030278~regulation of ossification	3	4	0.0288421	SOX2, FGF23, AHSG	11.0704	1	0.804382	35.511
	GO:0030279~negative regulation of ossification	2	2.66667	0.0465889	FGF23, AHSG	41.1185	1	0.914152	51.0866
	GO:0045668~negative regulation of osteoblast differentiation	2	2.66667	0.0465889	SOX2, FGF23	41.1185	1	0.914152	51.0866
Table S8 Significantly enriched biological process in Gene Ontology for RNA-seq subtype C7
	Term	Count	%	PValue	Genes	Fold Enrichment	Bonferroni	Benjamini	FDR
Up-regulated	GO:0001501~skeletal system development	8	8.51064	0.000326607	FGF6, AMBN, TNFSF11, DLL3, HOXD13, RIPPLY2, UNCX, HOXD11	5.95193	0.171785	0.171785	0.478721
	GO:0060348~bone development	4	4.25532	0.0143274	AMBN, TNFSF11, RIPPLY2, HOXD11	7.71816	0.999758	0.984445	19.1031
	GO:0045597~positive regulation of cell differentiation	5	5.31915	0.014781	PHOX2B, TNFSF11, DLL3, NEFL, HOXD11	5.18195	0.999814	0.942965	19.6483
	GO:0009952~anterior/posterior pattern formation	4	4.25532	0.0201755	DLL3, HOXD13, RIPPLY2, HOXD11	6.78095	0.999992	0.947138	25.8747
	GO:0007389~pattern specification process	5	5.31915	0.0244466	DLL3, HOXD13, RIPPLY2, UNCX, HOXD11	4.44444	0.999999	0.942513	30.4822
	GO:0051094~positive regulation of developmental process	5	5.31915	0.0278199	PHOX2B, TNFSF11, DLL3, NEFL, HOXD11	4.26859	1	0.93368	33.9311
	GO:0010720~positive regulation of cell development	3	3.19149	0.0330844	DLL3, NEFL, HOXD11	10.3188	1	0.93754	38.9965
	GO:0007166~cell surface receptor linked signal transduction	14	14.8936	0.0370015	FGF6, WFIKKN2, GABRA2, OR52A5, DLL3, FGF23, OR10H5, GPR179, SCTR, INSRR, OR4C15, GALP, BAI3, GPR50	1.79023	1	0.934083	42.5279
	GO:0051216~cartilage development	3	3.19149	0.0375965	FGF6, UNCX, HOXD11	9.62162	1	0.914294	43.0474
	GO:0003002~regionalization	4	4.25532	0.0480325	DLL3, HOXD13, RIPPLY2, HOXD11	4.81895	1	0.941589	51.4762
Down-regulated	GO:0007608~sensory perception of smell	10	23.2558	1.25452e-07	OR9G9, OR4C16, OR7G2, OR52M1, OR5D14, OR10X1, OR4L1, OR4F15, OR5A2, OR10H3	10.8233	4.60399e-05	4.60399e-05	0.000172788
	GO:0007606~sensory perception of chemical stimulus	10	23.2558	3.02121e-07	OR9G9, OR4C16, OR7G2, OR52M1, OR5D14, OR10X1, OR4L1, OR4F15, OR5A2, OR10H3	9.75905	0.000110872	5.54376e-05	0.000416116
	GO:0007186~G-protein coupled receptor protein signaling pathway	13	30.2326	8.77071e-07	OR9G9, OR7G2, OR4C16, OR52M1, OR5D14, GPR171, OR10X1, OR4F15, GPR111, OR4L1, OR5A2, GHRHR, OR10H3	5.40007	0.000321834	0.000107289	0.001208
	GO:0007600~sensory perception	11	25.5814	2.73577e-06	OR9G9, OR4C16, OR7G2, OR52M1, OR5D14, SOX2, OR10X1, OR4L1, OR4F15, OR5A2, OR10H3	6.33495	0.00100353	0.000250976	0.00376797
	GO:0007166~cell surface receptor linked signal transduction	15	34.8837	4.83085e-06	KLRB1, OR9G9, OR7G2, FGF7, OR5D14, GPR171, OR4L1, OR4F15, OR5A2, OR10H3, GHRHR, OR4C16, OR52M1, OR10X1, GPR111	3.77007	0.00177135	0.000354522	0.00665342
	GO:0050890~cognition	11	25.5814	7.68815e-06	OR9G9, OR4C16, OR7G2, OR52M1, OR5D14, SOX2, OR10X1, OR4L1, OR4F15, OR5A2, OR10H3	5.64501	0.00281759	0.00047015	0.0105885
	GO:0050877~neurological system process	11	25.5814	9.23005e-05	OR9G9, OR4C16, OR7G2, OR52M1, OR5D14, SOX2, OR10X1, OR4L1, OR4F15, OR5A2, OR10H3	4.24075	0.0333085	0.00482772	0.127052
	GO:0006952~defense response	7	16.2791	0.00137686	ITK, DEFB121, IL17A, CCL3L1, CCL3L3, HP, IFNK, HPR, IFNA17	5.30956	0.396891	0.061251	1.8798
	GO:0021984~adenohypophysis development	2	4.65116	0.01848	SOX2, GHRHR	103.663	0.998936	0.532624	22.6562
	GO:0042445~hormone metabolic process	3	6.97674	0.0201352	DIO2, CYP11B1, GHRHR	13.2023	0.999427	0.525978	24.4334
	GO:0010817~regulation of hormone levels	3	6.97674	0.0387093	DIO2, CYP11B1, GHRHR	9.26787	0.999999	0.732101	41.943
Table S9 Significantly enriched biological process in Gene Ontology for RNA-seq subtype C8
	Term	Count	%	PValue	Genes	Fold Enrichment	Bonferroni	Benjamini	FDR
Up-regulated	GO:0006955~immune response	31	33.3333	1.83849e-20	CXCL9, PAX5, LY9, CHIT1, CD96, SH2D1A, IL17A, S1PR4, ICOS, IFNG, ZAP70, MS4A1, CLEC6A, LTA, IL18RAP, GBP5, SLA2, IGJ, TNFRSF13B, CTLA4, TNFRSF17, SLAMF7, PDCD1LG2, CCR7, CXCL13, LAX1, CD40LG, P2RY14, CD274, CD79A, IL2	8.32575	1.69142e-17	1.69142e-17	2.87389e-17
	GO:0051249~regulation of lymphocyte activation	17	18.2796	4.34965e-17	CD3E, SLA2, TBX21, TNFRSF13B, CTLA4, PDCD1LG2, TIGIT, CD38, SIRPG, LAX1, LCK, CD274, IFNG, CD2, ZAP70, IRF4, IL2	21.2862	4.00168e-14	2.00084e-14	6.79927e-14
	GO:0002694~regulation of leukocyte activation	17	18.2796	2.78033e-16	CD3E, SLA2, TBX21, TNFRSF13B, CTLA4, PDCD1LG2, TIGIT, CD38, SIRPG, LAX1, LCK, CD274, IFNG, CD2, ZAP70, IRF4, IL2	18.978	3.06422e-13	1.02141e-13	5.21805e-13
	GO:0050865~regulation of cell activation	17	18.2796	6.48265e-16	CD3E, SLA2, TBX21, TNFRSF13B, CTLA4, PDCD1LG2, TIGIT, CD38, SIRPG, LAX1, LCK, CD274, IFNG, CD2, ZAP70, IRF4, IL2	18.002	6.12843e-13	1.53211e-13	1.04361e-12
	GO:0001775~cell activation	18	19.3548	1.05778e-13	CD3G, CD3D, CD3E, SLA2, IL21R, SLAMF7, SLAMF1, P2RX1, CD40LG, LAX1, LCK, MS4A1, CD2, ZAP70, CD79A, IRF4, LTA, IL2	11.6225	9.73399e-11	1.9468e-11	1.6539e-10
	GO:0046649~lymphocyte activation	16	17.2043	1.06467e-13	CD3G, CD3D, CD3E, SLA2, IL21R, SLAMF7, SLAMF1, CD40LG, LAX1, LCK, MS4A1, CD2, ZAP70, CD79A, IRF4, IL2	14.8997	9.79528e-11	1.63255e-11	1.66434e-10
	GO:0050863~regulation of T cell activation	13	13.9785	9.79327e-13	TIGIT, SIRPG, CD3E, LAX1, LCK, CD274, IFNG, ZAP70, CD2, CTLA4, IRF4, PDCD1LG2, IL2	20.5906	9.00982e-10	1.28712e-10	1.53086e-09
	GO:0045321~leukocyte activation	16	17.2043	1.86008e-12	CD3G, CD3D, CD3E, SLA2, IL21R, SLAMF7, SLAMF1, CD40LG, LAX1, LCK, MS4A1, CD2, ZAP70, CD79A, IRF4, IL2	12.2522	1.71126e-09	2.13908e-10	2.90761e-09
	GO:0002684~positive regulation of immune system process	14	15.0538	3.15309e-10	CD3E, SLA2, TBX21, PDCD1LG2, CD38, SIRPG, SH2D1A, LAX1, LCK, IFNG, CD2, ZAP70, CD79A, IL2	10.9009	2.90085e-07	3.22316e-08	4.92884e-07
	GO:0002696~positive regulation of leukocyte activation	10	10.7527	4.45597e-09	CD38, SIRPG, CD3E, TBX21, LCK, IFNG, ZAP70, CD2, PDCD1LG2, IL2	17.4826	4.09949e-06	4.0995e-07	6.96547e-06
	GO:0050867~positive regulation of cell activation	10	10.7527	6.7137e-09	CD38, SIRPG, CD3E, TBX21, LCK, IFNG, ZAP70, CD2, PDCD1LG2, IL2	16.6951	6.17659e-06	5.6151e-07	1.04947e-05
	GO:0050670~regulation of lymphocyte proliferation	9	9.67742	1.23929e-08	CD38, CD3E, TNFRSF13B, CD274, IFNG, ZAP70, CTLA4, PDCD1LG2, IL2	20.0944	1.14014e-05	9.50122e-07	1.93723e-05
	GO:0002683~negative regulation of immune system process	9	9.67742	1.23929e-08	TIGIT, LAX1, SLA2, TNFRSF13B, CD274, CTLA4, UBASH3A, PDCD1LG2, IL2	20.0944	1.14014e-05	9.50122e-07	1.93723e-05
	GO:0051250~negative regulation of lymphocyte activation	8	8.60215	1.30283e-08	TIGIT, LAX1, SLA2, TNFRSF13B, CD274, CTLA4, PDCD1LG2, IL2	27.4541	1.1986e-05	9.22002e-07	2.03655e-05
	GO:0070663~regulation of leukocyte proliferation	9	9.67742	1.36397e-08	CD38, CD3E, TNFRSF13B, CD274, IFNG, ZAP70, CTLA4, PDCD1LG2, IL2	19.8552	1.25485e-05	8.96325e-07	2.13213e-05
	GO:0032944~regulation of mononuclear cell proliferation	9	9.67742	1.36397e-08	CD38, CD3E, TNFRSF13B, CD274, IFNG, ZAP70, CTLA4, PDCD1LG2, IL2	19.8552	1.25485e-05	8.96325e-07	2.13213e-05
	GO:0002695~negative regulation of leukocyte activation	8	8.60215	1.9205e-08	TIGIT, LAX1, SLA2, TNFRSF13B, CD274, CTLA4, PDCD1LG2, IL2	26.0091	1.76684e-05	1.17791e-06	3.00208e-05
	GO:0050866~negative regulation of cell activation	8	8.60215	3.1161e-08	TIGIT, LAX1, SLA2, TNFRSF13B, CD274, CTLA4, PDCD1LG2, IL2	24.3036	2.86677e-05	1.79175e-06	4.871e-05
	GO:0051251~positive regulation of lymphocyte activation	9	9.67742	4.28023e-08	CD38, SIRPG, CD3E, TBX21, LCK, IFNG, ZAP70, PDCD1LG2, IL2	17.1942	3.93773e-05	2.31636e-06	6.69074e-05
	GO:0007166~cell surface receptor linked signal transduction	29	31.1828	9.50986e-08	OR5D14, CXCL9, P2RY8, S1PR4, IFNG, CXCR6, PTH, CD2, ZAP70, KLRB1, OR7G2, CD3G, IL18RAP, CD3D, CD3E, SLA2, GPR171, TNFRSF13B, CCR7, OR52M1, LAX1, P2RY14, LCK, CD274, OR10X1, GPR114, CD79A, GHSR, IL2	2.89555	8.74869e-05	4.86058e-06	0.000148656
	GO:0042110~T cell activation	9	9.67742	3.29102e-07	CD3G, CD3D, CD3E, SLA2, LCK, ZAP70, CD2, IRF4, IL2	13.2368	0.000302728	1.59353e-05	0.000514442
	GO:0042129~regulation of T cell proliferation	7	7.52688	8.93313e-07	CD3E, CD274, IFNG, ZAP70, CTLA4, PDCD1LG2, IL2	20.9227	0.000821511	4.10916e-05	0.0013964
	GO:0050870~positive regulation of T cell activation	7	7.52688	2.99603e-06	SIRPG, CD3E, LCK, IFNG, ZAP70, PDCD1LG2, IL2	17.0685	0.00275256	0.000131246	0.00468323
	GO:0002521~leukocyte differentiation	8	8.60215	5.93506e-06	CD3D, CD3E, CD40LG, LCK, ZAP70, IRF4, CD79A, IL2	11.317	0.00544539	0.000248163	0.00927714
	GO:0050864~regulation of B cell activation	6	6.45161	7.20356e-06	CD38, TBX21, SLA2, TNFRSF13B, IFNG, IL2	21.8018	0.00660538	0.000288102	0.0112598
	GO:0048534~hemopoietic or lymphoid organ development	10	10.7527	9.21752e-06	CD3D, CD3E, CD40LG, CXCL13, LCK, ZAP70, IRF4, CD79A, LTA, IL2	7.1275	0.0084443	0.000353277	0.0144076
	GO:0050671~positive regulation of lymphocyte proliferation	6	6.45161	1.04933e-05	CD38, CD3E, IFNG, ZAP70, PDCD1LG2, IL2	20.2162	0.00960739	0.000386079	0.0164015
	GO:0070665~positive regulation of leukocyte proliferation	6	6.45161	1.14746e-05	CD38, CD3E, IFNG, ZAP70, PDCD1LG2, IL2	19.8552	0.0105011	0.000405943	0.0179353
	GO:0032946~positive regulation of mononuclear cell proliferation	6	6.45161	1.14746e-05	CD38, CD3E, IFNG, ZAP70, PDCD1LG2, IL2	19.8552	0.0105011	0.000405943	0.0179353
	GO:0002520~immune system development	10	10.7527	1.48676e-05	CD3D, CD3E, CD40LG, CXCL13, LCK, ZAP70, IRF4, CD79A, LTA, IL2	6.71431	0.0135852	0.000506476	0.0232382
	GO:0030098~lymphocyte differentiation	7	7.52688	1.75023e-05	CD3D, CD3E, CD40LG, LCK, ZAP70, CD79A, IL2	12.5942	0.0159733	0.000574916	0.0273557
	GO:0050672~negative regulation of lymphocyte proliferation	5	5.37634	2.3696e-05	TNFRSF13B, CD274, CTLA4, PDCD1LG2, IL2	28.9555	0.0215647	0.000751461	0.0370346
	GO:0070664~negative regulation of leukocyte proliferation	5	5.37634	2.3696e-05	TNFRSF13B, CD274, CTLA4, PDCD1LG2, IL2	28.9555	0.0215647	0.000751461	0.0370346
	GO:0032945~negative regulation of mononuclear cell proliferation	5	5.37634	2.3696e-05	TNFRSF13B, CD274, CTLA4, PDCD1LG2, IL2	28.9555	0.0215647	0.000751461	0.0370346
	GO:0050851~antigen receptor-mediated signaling pathway	5	5.37634	2.68563e-05	CD3E, LAX1, SLA2, ZAP70, CD79A	28.078	0.0244054	0.000823264	0.0419728
	GO:0002429~immune response-activating cell surface receptor signaling pathway	5	5.37634	5.26969e-05	CD3E, LAX1, SLA2, ZAP70, CD79A	23.7583	0.0473259	0.00156273	0.0823427
	GO:0042102~positive regulation of T cell proliferation	5	5.37634	5.26969e-05	CD3E, IFNG, ZAP70, PDCD1LG2, IL2	23.7583	0.0473259	0.00156273	0.0823427
	GO:0002768~immune response-regulating cell surface receptor signaling pathway	5	5.37634	7.08532e-05	CD3E, LAX1, SLA2, ZAP70, CD79A	22.0613	0.063108	0.00203503	0.110699
	GO:0050868~negative regulation of T cell activation	5	5.37634	7.08532e-05	TIGIT, LAX1, CD274, CTLA4, PDCD1LG2	22.0613	0.063108	0.00203503	0.110699
	GO:0006952~defense response	13	13.9785	8.80562e-05	ITK, DEFB121, IL18RAP, CXCL9, SLAMF7, IL17A, CCR7, SH2D1A, P2RX1, CD40LG, CXCL13, IFNG, PLA2G2D	3.91723	0.0778204	0.002452	0.137559
	GO:0045580~regulation of T cell differentiation	5	5.37634	0.00015258	ZAP70, CD2, CTLA4, IRF4, IL2	18.1681	0.130976	0.00412045	0.238244
	GO:0002757~immune response-activating signal transduction	5	5.37634	0.000164634	CD3E, LAX1, SLA2, ZAP70, CD79A	17.8188	0.140561	0.00431853	0.257042
	GO:0030101~natural killer cell activation	4	4.30108	0.000179481	IL21R, CD2, SLAMF7, IL2	35.2981	0.152223	0.00457664	0.280192
	GO:0002764~immune response-regulating signal transduction	5	5.37634	0.000219805	CD3E, LAX1, SLA2, ZAP70, CD79A	16.546	0.183103	0.0054511	0.343041
	GO:0030097~hemopoiesis	8	8.60215	0.000252778	CD3D, CD3E, CD40LG, LCK, ZAP70, IRF4, CD79A, IL2	6.28187	0.207518	0.00610197	0.394407
	GO:0007204~elevation of cytosolic calcium ion concentration	6	6.45161	0.000294356	CD38, CCR7, CXCL13, S1PR4, LCK, IL2	10.1081	0.237267	0.00692074	0.45914
	GO:0002637~regulation of immunoglobulin production	4	4.30108	0.00034423	CD40LG, TBX21, IFNG, IL2	28.51	0.271484	0.00788739	0.536739
	GO:0045619~regulation of lymphocyte differentiation	5	5.37634	0.000346619	ZAP70, CD2, CTLA4, IRF4, IL2	14.7075	0.273084	0.00774896	0.540454
	GO:0030217~T cell differentiation	5	5.37634	0.000390829	CD3D, CD3E, LCK, ZAP70, IL2	14.255	0.302068	0.00852614	0.609191
	GO:0001817~regulation of cytokine production	7	7.52688	0.000396948	TIGIT, CD3E, CD40LG, IFNG, UBASH3A, IRF4, GHSR	7.16688	0.305987	0.00845856	0.618701
	GO:0051480~cytosolic calcium ion homeostasis	6	6.45161	0.000407185	CD38, CCR7, CXCL13, S1PR4, LCK, IL2	9.4228	0.312495	0.00847944	0.634609
	GO:0048304~positive regulation of isotype switching to IgG isotypes	3	3.22581	0.000413282	TBX21, IFNG, IL2	92.6575	0.316342	0.00841546	0.644083
	GO:0006874~cellular calcium ion homeostasis	7	7.52688	0.000420871	CD38, CCR7, CXCL13, S1PR4, LCK, PTH, IL2	7.08855	0.321101	0.00838385	0.655873
	GO:0055074~calcium ion homeostasis	7	7.52688	0.000485627	CD38, CCR7, CXCL13, S1PR4, LCK, PTH, IL2	6.90003	0.360383	0.00946314	0.756429
	GO:0006875~cellular metal ion homeostasis	7	7.52688	0.000605138	CD38, CCR7, CXCL13, S1PR4, LCK, PTH, IL2	6.6184	0.427015	0.0115349	0.94176
	GO:0050871~positive regulation of B cell activation	4	4.30108	0.000703326	CD38, TBX21, IFNG, IL2	22.4624	0.476536	0.0131231	1.09378
	GO:0007186~G-protein coupled receptor protein signaling pathway	16	17.2043	0.000709566	OR7G2, OR5D14, CD3E, GPR171, CXCL9, P2RY8, CCR7, OR52M1, P2RY14, S1PR4, PTH, CXCR6, OR10X1, GPR114, GHSR, IL2	2.64029	0.479535	0.0129757	1.10344
	GO:0055065~metal ion homeostasis	7	7.52688	0.000765673	CD38, CCR7, CXCL13, S1PR4, LCK, PTH, IL2	6.32783	0.505738	0.0137224	1.1902
	GO:0048302~regulation of isotype switching to IgG isotypes	3	3.22581	0.000766155	TBX21, IFNG, IL2	69.4932	0.505957	0.0134687	1.19094
	GO:0042127~regulation of cell proliferation	13	13.9785	0.000842283	CD3E, TNFRSF13B, CTLA4, SLAMF1, MMP12, PDCD1LG2, CD38, SIRPG, IFNG, CD274, ZAP70, LTA, IL2	3.06111	0.539401	0.0145205	1.30855
	GO:0009967~positive regulation of signal transduction	8	8.60215	0.000957746	CD3E, LCK, IFNG, PTH, ZAP70, GHSR, LTA, IL2	5.02549	0.585859	0.0161924	1.48668
	GO:0045911~positive regulation of DNA recombination	3	3.22581	0.000981665	TBX21, IFNG, IL2	61.7717	0.594881	0.0162944	1.52354
	GO:0045830~positive regulation of isotype switching	3	3.22581	0.000981665	TBX21, IFNG, IL2	61.7717	0.594881	0.0162944	1.52354
	GO:0050778~positive regulation of immune response	6	6.45161	0.0010378	SH2D1A, CD3E, LAX1, SLA2, ZAP70, CD79A	7.66821	0.615292	0.0169137	1.61
	GO:0007267~cell-cell signaling	11	11.828	0.0012247	IL17A, SIRPG, SH2D1A, P2RX1, CXCL13, PTH, FCRL2, CXCL9, GHSR, LTA, IL2	3.39744	0.676129	0.0195848	1.89736
	GO:0030005~cellular di-, tri-valent inorganic cation homeostasis	7	7.52688	0.00129727	CD38, CCR7, CXCL13, S1PR4, LCK, PTH, IL2	5.71456	0.697072	0.0203801	2.00872
	GO:0002700~regulation of production of molecular mediator of immune response	4	4.30108	0.00133294	CD40LG, TBX21, IFNG, IL2	18.0795	0.706865	0.0205839	2.06342
	GO:0008284~positive regulation of cell proliferation	9	9.67742	0.0015525	CD38, SIRPG, CD3E, IFNG, ZAP70, SLAMF1, PDCD1LG2, MMP12, IL2	4.02859	0.760549	0.0235419	2.39946
	GO:0002253~activation of immune response	5	5.37634	0.00156774	CD3E, LAX1, SLA2, ZAP70, CD79A	9.85718	0.763888	0.0233853	2.42274
	GO:0048584~positive regulation of response to stimulus	7	7.52688	0.00158196	SH2D1A, CD3E, LAX1, SLA2, ZAP70, CD79A, GHSR	5.49663	0.766963	0.0232191	2.44447
	GO:0006954~inflammatory response	8	8.60215	0.00167439	IL17A, CCR7, IL18RAP, P2RX1, CD40LG, CXCL13, CXCL9, PLA2G2D	4.5616	0.785989	0.0241749	2.58554
	GO:0055066~di-, tri-valent inorganic cation homeostasis	7	7.52688	0.00168673	CD38, CCR7, CXCL13, S1PR4, LCK, PTH, IL2	5.42764	0.788409	0.0239751	2.60436
	GO:0010647~positive regulation of cell communication	8	8.60215	0.00179514	CD3E, LCK, IFNG, PTH, ZAP70, GHSR, LTA, IL2	4.50614	0.808527	0.0251103	2.76956
	GO:0002697~regulation of immune effector process	5	5.37634	0.00204124	SH2D1A, CD40LG, TBX21, IFNG, IL2	9.17401	0.847389	0.028081	3.14361
	GO:0045061~thymic T cell selection	3	3.22581	0.00209783	CD3D, CD3E, ZAP70	42.765	0.855147	0.0284245	3.22943
	GO:0045191~regulation of isotype switching	3	3.22581	0.00209783	TBX21, IFNG, IL2	42.765	0.855147	0.0284245	3.22943
	GO:0030003~cellular cation homeostasis	7	7.52688	0.00229197	CD38, CCR7, CXCL13, S1PR4, LCK, PTH, IL2	5.10711	0.878887	0.0305677	3.5233
	GO:0002706~regulation of lymphocyte mediated immunity	4	4.30108	0.00295206	SH2D1A, TBX21, IFNG, IL2	13.727	0.934119	0.0386522	4.51625
	GO:0008285~negative regulation of cell proliferation	8	8.60215	0.0030231	SIRPG, TNFRSF13B, CD274, IFNG, CTLA4, PDCD1LG2, LTA, IL2	4.10671	0.9383	0.039011	4.62254
	GO:0042981~regulation of apoptosis	12	12.9032	0.00331197	CD38, CD3G, P2RX1, CD3E, CD40LG, LCK, IFNG, PTH, CD2, SLAMF7, LTA, IL2	2.7659	0.952739	0.042076	5.05361
	GO:0043067~regulation of programmed cell death	12	12.9032	0.00357226	CD38, CD3G, P2RX1, CD3E, CD40LG, LCK, IFNG, PTH, CD2, SLAMF7, LTA, IL2	2.73865	0.962834	0.0446976	5.44048
	GO:0032655~regulation of interleukin-12 production	3	3.22581	0.00360778	TIGIT, CD40LG, IFNG	32.7027	0.964033	0.0445283	5.49315
	GO:0010941~regulation of cell death	12	12.9032	0.00367403	CD38, CD3G, P2RX1, CD3E, CD40LG, LCK, IFNG, PTH, CD2, SLAMF7, LTA, IL2	2.72857	0.966168	0.04473	5.59133
	GO:0006873~cellular ion homeostasis	8	8.60215	0.00367466	CD38, CCR7, P2RX1, CXCL13, S1PR4, LCK, PTH, IL2	3.96396	0.966187	0.0441544	5.59227
	GO:0055082~cellular chemical homeostasis	8	8.60215	0.00400929	CD38, CCR7, P2RX1, CXCL13, S1PR4, LCK, PTH, IL2	3.90137	0.975176	0.0474675	6.08671
	GO:0055080~cation homeostasis	7	7.52688	0.00411719	CD38, CCR7, CXCL13, S1PR4, LCK, PTH, IL2	4.53568	0.977531	0.0480987	6.24561
	GO:0002703~regulation of leukocyte mediated immunity	4	4.30108	0.00417119	SH2D1A, TBX21, IFNG, IL2	12.1518	0.978625	0.0481059	6.32505
	GO:0045058~T cell selection	3	3.22581	0.00450519	CD3D, CD3E, ZAP70	29.2603	0.984301	0.0512254	6.81497
	GO:0050848~regulation of calcium-mediated signaling	3	3.22581	0.00498861	CD3E, SLA2, ZAP70	27.7973	0.989958	0.05589	7.51982
	GO:0002252~immune effector process	5	5.37634	0.00563014	CD40LG, LAX1, SLA2, LY9, SLAMF7	6.91474	0.994452	0.062115	8.44751
	GO:0050801~ion homeostasis	8	8.60215	0.00596485	CD38, CCR7, P2RX1, CXCL13, S1PR4, LCK, PTH, IL2	3.62474	0.99593	0.0649199	8.92804
	GO:0002449~lymphocyte mediated immunity	4	4.30108	0.00613183	CD40LG, SLA2, LY9, SLAMF7	10.5894	0.996513	0.0659044	9.16689
	GO:0009611~response to wounding	9	9.67742	0.0069699	IL17A, CCR7, IL18RAP, P2RX1, CD40LG, CXCL13, CXCL9, SCNN1B, PLA2G2D	3.14686	0.998395	0.0737437	10.3568
	GO:0006917~induction of apoptosis	7	7.52688	0.00705574	CD38, CD3E, LCK, PTH, CD2, SLAMF7, LTA	4.05377	0.998518	0.0737755	10.4779
	GO:0002712~regulation of B cell mediated immunity	3	3.22581	0.00714785	TBX21, IFNG, IL2	23.1644	0.998639	0.0738694	10.6076
	GO:0002889~regulation of immunoglobulin mediated immune response	3	3.22581	0.00714785	TBX21, IFNG, IL2	23.1644	0.998639	0.0738694	10.6076
	GO:0042035~regulation of cytokine biosynthetic process	4	4.30108	0.00715247	CD3E, IFNG, IRF4, GHSR	10.017	0.998645	0.0730977	10.6141
	GO:0012502~induction of programmed cell death	7	7.52688	0.00716042	CD38, CD3E, LCK, PTH, CD2, SLAMF7, LTA	4.04114	0.998655	0.0723754	10.6253
	GO:0042113~B cell activation	4	4.30108	0.00769831	CD40LG, LAX1, MS4A1, CD79A	9.75342	0.999183	0.0767783	11.3792
	GO:0043065~positive regulation of apoptosis	8	8.60215	0.00777566	CD38, CD3E, LCK, IFNG, PTH, CD2, SLAMF7, LTA	3.44772	0.99924	0.0766945	11.4871
	GO:0043068~positive regulation of programmed cell death	8	8.60215	0.00806436	CD38, CD3E, LCK, IFNG, PTH, CD2, SLAMF7, LTA	3.42383	0.999418	0.0785993	11.8889
	GO:0010942~positive regulation of cell death	8	8.60215	0.0082612	CD38, CD3E, LCK, IFNG, PTH, CD2, SLAMF7, LTA	3.40809	0.999515	0.0796075	12.1618
	GO:0000018~regulation of DNA recombination	3	3.22581	0.00835937	TBX21, IFNG, IL2	21.3825	0.999557	0.0796879	12.2976
	GO:0042130~negative regulation of T cell proliferation	3	3.22581	0.00899726	CD274, CTLA4, PDCD1LG2	20.5906	0.999755	0.0846574	13.1753
	GO:0033077~T cell differentiation in the thymus	3	3.22581	0.00899726	CD3D, CD3E, ZAP70	20.5906	0.999755	0.0846574	13.1753
	GO:0051240~positive regulation of multicellular organismal process	6	6.45161	0.00961611	TIGIT, CD38, CD40LG, IFNG, GHSR, LTA	4.55693	0.999862	0.0893304	14.019
	GO:0030888~regulation of B cell proliferation	3	3.22581	0.00965625	CD38, TNFRSF13B, IL2	19.8552	0.999867	0.0887962	14.0735
	GO:0002443~leukocyte mediated immunity	4	4.30108	0.0107921	CD40LG, SLA2, LY9, SLAMF7	8.61931	0.999954	0.0977956	15.6011
	GO:0051241~negative regulation of multicellular organismal process	5	5.37634	0.0113109	TIGIT, CD38, IFNG, GHSR, IL2	5.64985	0.999971	0.101285	16.2904
	GO:0019725~cellular homeostasis	8	8.60215	0.0117878	CD38, CCR7, P2RX1, CXCL13, S1PR4, LCK, PTH, IL2	3.18137	0.999982	0.10434	16.9194
	GO:0046634~regulation of alpha-beta T cell activation	3	3.22581	0.0156598	CD3E, ZAP70, IRF4	15.4429	1	0.135159	21.8646
	GO:0042592~homeostatic process	10	10.7527	0.0177156	CD38, CCR7, P2RX1, CXCL13, S1PR4, LCK, TNFRSF13B, IFNG, PTH, IL2	2.46758	1	0.150253	24.3769
	GO:0048878~chemical homeostasis	8	8.60215	0.0188795	CD38, CCR7, P2RX1, CXCL13, S1PR4, LCK, PTH, IL2	2.89555	1	0.157948	25.7655
	GO:0050796~regulation of insulin secretion	3	3.22581	0.0191257	CD38, IFNG, GHSR	13.8986	1	0.15843	26.0562
	GO:0048305~immunoglobulin secretion	2	2.15054	0.0211221	CD40LG, LAX1	92.6575	1	0.17209	28.3741
	GO:0051046~regulation of secretion	5	5.37634	0.0225694	CD38, CD40LG, IFNG, GHSR, IL2	4.58701	1	0.181283	30.0116
	GO:0051223~regulation of protein transport	4	4.30108	0.0228267	CD40LG, IFNG, LTA, IL2	6.50228	1	0.181609	30.2991
	GO:0032844~regulation of homeostatic process	4	4.30108	0.0228267	CD38, LCK, IFNG, IL2	6.50228	1	0.181609	30.2991
	GO:0044057~regulation of system process	6	6.45161	0.024277	CD38, P2RX1, IFNG, GHSR, LTA, IL2	3.59835	1	0.190479	31.8987
	GO:0002791~regulation of peptide secretion	3	3.22581	0.0248656	CD38, IFNG, GHSR	12.0858	1	0.193052	32.5381
	GO:0050731~positive regulation of peptidyl-tyrosine phosphorylation	3	3.22581	0.0258826	CD3E, IFNG, IL2	11.8286	1	0.198552	33.6296
	GO:0045589~regulation of regulatory T cell differentiation	2	2.15054	0.0263336	CTLA4, IL2	74.126	1	0.200042	34.1082
	GO:0070201~regulation of establishment of protein localization	4	4.30108	0.0266309	CD40LG, IFNG, LTA, IL2	6.12612	1	0.200458	34.4221
	GO:0042108~positive regulation of cytokine biosynthetic process	3	3.22581	0.0269164	CD3E, IFNG, IRF4	11.5822	1	0.200788	34.7221
	GO:0051050~positive regulation of transport	5	5.37634	0.0309585	CD38, P2RX1, IFNG, LTA, IL2	4.15505	1	0.225886	38.8344
	GO:0032735~positive regulation of interleukin-12 production	2	2.15054	0.0315176	CD40LG, IFNG	61.7717	1	0.22775	39.3837
	GO:0002822~regulation of adaptive immune response based on somatic recombination of immune receptors built from immunoglobulin superfamily domains	3	3.22581	0.0346041	TBX21, IFNG, IL2	10.1081	1	0.245527	42.334
	GO:0019724~B cell mediated immunity	3	3.22581	0.0357644	CD40LG, SLA2, LY9	9.92759	1	0.250872	43.408
	GO:0002819~regulation of adaptive immune response	3	3.22581	0.0357644	TBX21, IFNG, IL2	9.92759	1	0.250872	43.408
	GO:0051054~positive regulation of DNA metabolic process	3	3.22581	0.0357644	TBX21, IFNG, IL2	9.92759	1	0.250872	43.408
	GO:0045059~positive thymic T cell selection	2	2.15054	0.0366745	CD3D, ZAP70	52.9472	1	0.254575	44.2372
	GO:0032880~regulation of protein localization	4	4.30108	0.0371943	CD40LG, IFNG, LTA, IL2	5.37145	1	0.255855	44.7057
	GO:0050708~regulation of protein secretion	3	3.22581	0.0381298	CD40LG, IFNG, IL2	9.58526	1	0.259591	45.5396
	GO:0006968~cellular defense response	3	3.22581	0.0417869	ITK, SH2D1A, CXCL9	9.11386	1	0.279098	48.6879
	GO:0045060~negative thymic T cell selection	2	2.15054	0.0418042	CD3E, ZAP70	46.3288	1	0.277245	48.7023
	GO:0060341~regulation of cellular localization	5	5.37634	0.0430639	CD38, CD40LG, IFNG, GHSR, IL2	3.73619	1	0.282473	49.7465
	GO:0051023~regulation of immunoglobulin secretion	2	2.15054	0.046907	CD40LG, IL2	41.1811	1	0.301866	52.8103
	GO:0043383~negative T cell selection	2	2.15054	0.046907	CD3E, ZAP70	41.1811	1	0.301866	52.8103
	GO:0043368~positive T cell selection	2	2.15054	0.046907	CD3D, ZAP70	41.1811	1	0.301866	52.8103
	GO:0046641~positive regulation of alpha-beta T cell proliferation	2	2.15054	0.046907	CD3E, ZAP70	41.1811	1	0.301866	52.8103
	GO:0046883~regulation of hormone secretion	3	3.22581	0.0481604	CD38, IFNG, GHSR	8.42341	1	0.306643	53.7711
	GO:0051222~positive regulation of protein transport	3	3.22581	0.0494753	IFNG, LTA, IL2	8.29769	1	0.311648	54.7593
Down-regulated	GO:0007608~sensory perception of smell	12	19.0476	4.03185e-08	OR9G9, OR4D2, OR52A1, OR4C15, OR52A5, OR4L1, OR4F15, OR4D10, OR6T1, OR10H5, OR5A2, OR10H3	8.96785	1.04827e-05	1.04827e-05	5.27006e-05
	GO:0007186~G-protein coupled receptor protein signaling pathway	17	26.9841	6.42878e-08	OR9G9, GABRA2, OR52A1, OR52A5, OR4L1, OR4F15, OR4D10, OR6T1, OR10H5, OR5A2, OR10H3, SCTR, OR4D2, HTR1A, OR4C15, BAI3, GPR50	4.87589	1.67147e-05	8.35738e-06	8.40311e-05
	GO:0007166~cell surface receptor linked signal transduction	21	33.3333	7.55194e-08	FGF6, OR9G9, WFIKKN2, GABRA2, OR52A1, OR52A5, FGF23, OR4F15, OR4L1, OR6T1, OR4D10, OR10H5, OR5A2, OR10H3, INSRR, SCTR, OR4D2, HTR1A, OR4C15, BAI3, GPR50	3.6444	1.96349e-05	6.545e-06	9.87121e-05
	GO:0007606~sensory perception of chemical stimulus	12	19.0476	1.15593e-07	OR9G9, OR4D2, OR52A1, OR4C15, OR52A5, OR4L1, OR4F15, OR4D10, OR6T1, OR10H5, OR5A2, OR10H3	8.08607	3.00538e-05	7.51353e-06	0.000151093
	GO:0007600~sensory perception	14	22.2222	4.24898e-07	OR9G9, OR52A1, OR52A5, OR4L1, OR4F15, OR4D10, OR6T1, OR10H5, OR5A2, OR10H3, OR4D2, OR4C15, RLBP1, NYX	5.56708	0.000110467	2.20944e-05	0.000555386
	GO:0050890~cognition	14	22.2222	1.57355e-06	OR9G9, OR52A1, OR52A5, OR4L1, OR4F15, OR4D10, OR6T1, OR10H5, OR5A2, OR10H3, OR4D2, OR4C15, RLBP1, NYX	4.96076	0.00040904	6.81849e-05	0.00205678
	GO:0050877~neurological system process	15	23.8095	6.8085e-06	OR9G9, GABRA2, OR52A1, OR52A5, OR4L1, OR4F15, OR4D10, OR6T1, OR10H5, OR5A2, OR10H3, OR4D2, OR4C15, RLBP1, NYX	3.99292	0.00176865	0.000252856	0.00889908
Table S10 Significantly enriched biological process in Gene Ontology for RNA-seq subtype C9
	Term	Count	%	PValue	Genes	Fold Enrichment	Bonferroni	Benjamini	FDR
Up-regulated	GO:0006939~smooth muscle contraction	3	5.66038	0.00384003	ACTG2, CACNA1G, CACNA1C	31.5338	0.754463	0.754463	5.15712
	GO:0006936~muscle contraction	4	7.54717	0.00895763	ACTG2, MYH2, CACNA1G, CACNA1C	9.06854	0.962532	0.806433	11.6471
	GO:0003012~muscle system process	4	7.54717	0.0115429	ACTG2, MYH2, CACNA1G, CACNA1C	8.25885	0.985558	0.756478	14.7667
	GO:0014829~vascular smooth muscle contraction	2	3.77358	0.025006	ACTG2, CACNA1G	77.0826	0.999903	0.900819	29.4262
	GO:0007166~cell surface receptor linked signal transduction	11	20.7547	0.0287318	VIP, OR4C16, FGF7, WISP1, SFRP2, GPR111, GPR112, OR4D10, PTGFR, OR5A2, INSRR	2.05581	0.999976	0.880942	33.0485
	GO:0042310~vasoconstriction	2	3.77358	0.0467217	ACTG2, CACNA1G	40.8084	1	0.945566	48.2369
Down-regulated	GO:0007608~sensory perception of smell	13	20	2.72857e-10	OR52A4, OR52R1, OR9G9, OR52A1, OR5D14, OR52A5, OR4F15, OR4L1, OR6T1, OR10H3, OR4D2, OR52M1, OR10X1	11.6582	1.17055e-07	1.17055e-07	3.84457e-07
	GO:0007606~sensory perception of chemical stimulus	13	20	8.92233e-10	OR52A4, OR52R1, OR9G9, OR52A1, OR5D14, OR52A5, OR4F15, OR4L1, OR6T1, OR10H3, OR4D2, OR52M1, OR10X1	10.5119	3.82768e-07	1.91384e-07	1.25716e-06
	GO:0007600~sensory perception	14	21.5385	3.3109e-08	OR52A4, OR52R1, OR9G9, OR52A1, OR5D14, OR52A5, OR4L1, OR4F15, OR6T1, OR10H3, OR4D2, OR52M1, OR10X1, NYX	6.68049	1.42037e-05	4.73457e-06	4.66508e-05
	GO:0050890~cognition	14	21.5385	1.28864e-07	OR52A4, OR52R1, OR9G9, OR52A1, OR5D14, OR52A5, OR4L1, OR4F15, OR6T1, OR10H3, OR4D2, OR52M1, OR10X1, NYX	5.95292	5.52812e-05	1.38206e-05	0.00018157
	GO:0050877~neurological system process	14	21.5385	3.411e-06	OR52A4, OR52R1, OR9G9, OR52A1, OR5D14, OR52A5, OR4L1, OR4F15, OR6T1, OR10H3, OR4D2, OR52M1, OR10X1, NYX	4.47207	0.00146225	0.000292621	0.00480601
	GO:0007186~G-protein coupled receptor protein signaling pathway	13	20	9.88888e-06	OR52A4, OR52R1, OR9G9, OR52A1, OR5D14, OR52A5, OR4F15, OR4L1, OR6T1, OR10H3, OR4D2, OR52M1, OR10X1	4.47434	0.00423336	0.000706808	0.0139326
	GO:0007166~cell surface receptor linked signal transduction	14	21.5385	0.00032547	OR52A4, OR52R1, OR9G9, OR52A1, OR5D14, OR52A5, OR4L1, OR4F15, OR6T1, OR10H3, SHH, OR4D2, OR52M1, OR10X1	2.91552	0.130337	0.0197522	0.457614
	GO:0021904~dorsal/ventral neural tube patterning	2	3.07692	0.0346336	MNX1, SHH	55.2163	1	0.848951	39.1428
