# Supplementary material for: Molecular Subtyping of Serous Ovarian Cancer Based on Multi-omics Data
Source: Sci Rep. 2016 May 17;6:26001. doi: 10.1038/srep26001 (PMC4868982; doi:10.1038/srep26001)
Supplement: Supplementary Table S11 [file srep26001-s3.xls]

## Sheet: 工作表1
Table S11. Significant GO Biological Process Terms associated to six DNA methylation subtypes
significant GO biological process terms associated to Cluster C1				significant GO biological process terms associated to Cluster C2				significant GO biological process terms associated to Cluster C3				significant GO biological process terms associated to Cluster C4				significant GO biological process terms associated to Cluster C5				significant GO biological process terms associated to Cluster C6
GO Category	p-value	#genes		GO Category	p-value	#genes		GO Category	p-value	#genes		GO Category	p-value	#genes		GO Category	p-value	#genes		GO Category	p-value	#genes
gene expression	3.88417e-35	100		symbiosis, encompassing mutualism through parasitism	5.21541e-65	158		viral process	5.06104e-50	128		gene expression	2.34081e-28	74		mitotic cell cycle	1.06828e-54	169		gene expression	1.7872e-50	143
symbiosis, encompassing mutualism through parasitism	1.23056e-32	94		gene expression	7.9373e-62	158		symbiosis, encompassing mutualism through parasitism	8.1646e-48	135		viral process	1.515e-22	60		cellular protein metabolic process	1.30264e-45	171		symbiosis, encompassing mutualism through parasitism	1.92583e-42	128
enzyme binding	5.10561e-32	176		viral process	7.70322e-61	142		mRNA metabolic process	1.79361e-33	70		symbiosis, encompassing mutualism through parasitism	8.0571e-21	62		protein binding transcription factor activity	1.29868e-40	183		viral process	2.38229e-41	117
viral process	1.29347e-29	83		membrane organization	4.93631e-31	128		cellular protein metabolic process	1.46807e-32	104		RNA binding	2.68319e-20	155		membrane organization	1.23364e-33	194		protein binding transcription factor activity	3.20952e-37	123
nucleoplasm	4.19055e-27	158		mitotic cell cycle	1.98665e-25	86		nucleobase-containing compound catabolic process	3.0245e-32	172		cellular protein modification process	1.26104e-15	155		mRNA metabolic process	3.44004e-33	94		neurotrophin TRK receptor signaling pathway	2.291e-31	70
catabolic process	1.98839e-18	193		nucleobase-containing compound catabolic process	2.33313e-25	159		mitotic cell cycle	1.0366e-30	93		poly(A) RNA binding	1.64002e-14	139		neurotrophin TRK receptor signaling pathway	4.02349e-32	96		Fc-epsilon receptor signaling pathway	7.21125e-25	48
immune system process	4.01779e-16	169		cellular protein metabolic process	1.0781e-23	91		RNA metabolic process	6.52422e-30	73		neurotrophin TRK receptor signaling pathway	3.06001e-14	33		Fc-epsilon receptor signaling pathway	2.2411e-30	70		cellular protein metabolic process	1.68457e-24	92
protein binding transcription factor activity	1.66846e-14	67		macromolecular complex assembly	1.89326e-21	149		macromolecular complex assembly	5.92104e-29	164		protein binding transcription factor activity	3.18512e-14	53		RNA metabolic process	5.67431e-30	101		blood coagulation	1.04277e-23	93
membrane organization	3.64848e-14	75		mRNA metabolic process	2.1e-21	56		protein binding transcription factor activity	4.38923e-22	98		nucleoplasm	1.22178e-13	96		blood coagulation	2.15617e-25	140		membrane organization	6.40312e-21	109
DNA metabolic process	6.96001e-14	95		cellular component assembly	1.1206e-20	196		membrane organization	1.14514e-20	108		catabolic process	5.05607e-13	131		post-translational protein modification	2.80901e-23	67		mitotic cell cycle	1.57202e-20	78
nucleobase-containing compound catabolic process	8.0964e-14	101		protein binding transcription factor activity	1.49273e-19	94		cell death	1.61971e-19	151		cellular component assembly	6.17324e-13	99		epidermal growth factor receptor signaling pathway	1.02028e-15	72		cellular component assembly	1.7379e-19	192
poly(A) RNA binding	1.49183e-13	183		neurotrophin TRK receptor signaling pathway	2.87896e-19	55		DNA metabolic process	6.2099e-19	134		macromolecular complex assembly	1.09217e-12	75		transcription initiation from RNA polymerase II promoter	1.61131e-15	80		nucleobase-containing compound catabolic process	4.07158e-19	144
mitotic cell cycle	1.80612e-13	53		RNA metabolic process	5.15104e-19	59		protein complex assembly	1.56936e-15	123		mRNA metabolic process	7.25595e-12	29		cellular lipid metabolic process	2.57805e-15	53		cell death	1.62684e-16	144
cell death	3.28032e-13	104		nucleic acid binding transcription factor activity	3.08484e-17	151		blood coagulation	1.66529e-15	78		RNA metabolic process	8.45572e-12	32		cytoskeletal protein binding	8.63427e-15	196		mRNA metabolic process	2.63221e-16	49
nucleic acid binding transcription factor activity	3.94818e-13	107		protein complex assembly	3.26685e-17	128		neurotrophin TRK receptor signaling pathway	3.1333e-15	49		mitotic cell cycle	5.3511e-11	39		Fc-gamma receptor signaling pathway involved in phagocytosis	2.00944e-14	32		epidermal growth factor receptor signaling pathway	3.92918e-16	51
cellular protein metabolic process	5.91137e-13	57		DNA metabolic process	6.88854e-17	130		cytoskeletal protein binding	6.20214e-14	120		small molecule metabolic process	6.35952e-11	141		microtubule organizing center	4.1604e-14	136		extracellular matrix organization	5.84583e-16	79
small molecule metabolic process	3.25441e-12	197		viral life cycle	8.8263e-16	34		viral life cycle	2.66598e-13	31		response to stress	2.11007e-10	143		G2/M transition of mitotic cell cycle	4.8905e-14	58		enzyme regulator activity	2.33192e-15	132
cellular component assembly	1.10736e-10	124		Fc-epsilon receptor signaling pathway	4.31755e-15	37		G2/M transition of mitotic cell cycle	6.90506e-12	38		enzyme binding	7.26339e-09	88		platelet activation	2.3825e-13	65		nucleic acid binding transcription factor activity	3.03879e-15	145
neurotrophin TRK receptor signaling pathway	2.39043e-10	34		blood coagulation	9.22293e-14	75		ribonucleoprotein complex assembly	7.82531e-12	39		nucleobase-containing compound catabolic process	3.39864e-08	65		regulation of ubiquitin-protein ligase activity involved in mitotic cell cycle	2.89825e-13	33		leukocyte migration	1.12983e-14	36
macromolecular complex assembly	6.9433e-10	90		cell death	1.72014e-13	136		platelet activation	2.28857e-11	42		cellular protein metabolic process	6.42252e-08	37		fibroblast growth factor receptor signaling pathway	4.7736e-13	66		macromolecular complex assembly	1.5413e-14	131
innate immune response	1.65852e-09	81		chromatin organization	2.32966e-13	37		RNA splicing	7.42457e-11	66		cell death	7.84425e-08	67		nucleocytoplasmic transport	8.05459e-13	112		cell junction organization	2.02734e-14	42
mRNA metabolic process	3.8005e-09	31		TRIF-dependent toll-like receptor signaling pathway	7.46614e-13	23		viral transcription	1.85002e-10	23		Fc-epsilon receptor signaling pathway	2.5603e-07	18		positive regulation of ubiquitin-protein ligase activity involved in mitotic cell cycle	4.49811e-12	31		toll-like receptor TLR1:TLR2 signaling pathway	6.47386e-14	23
enzyme regulator activity	3.91887e-09	87		MyD88-independent toll-like receptor signaling pathway	1.2672e-11	23		nucleic acid binding transcription factor activity	1.93997e-10	130		blood coagulation	6.37813e-07	36		nuclear-transcribed mRNA catabolic process, deadenylation-dependent decay	1.48018e-11	30		toll-like receptor TLR6:TLR2 signaling pathway	6.47386e-14	23
TRIF-dependent toll-like receptor signaling pathway	1.13983e-08	16		innate immune response	2.54816e-11	111		protein targeting	6.33668e-10	56		protein complex assembly	9.32729e-07	56		G1/S transition of mitotic cell cycle	1.73093e-11	65		RNA metabolic process	6.71786e-14	51
toll-like receptor signaling pathway	7.11425e-08	21		viral transcription	2.79825e-11	24		termination of RNA polymerase II transcription	9.61141e-10	17		membrane organization	1.33605e-06	44		anaphase-promoting complex-dependent proteasomal ubiquitin-dependent protein catabolic process	3.67648e-11	36		innate immune response	1.04656e-13	117
MyD88-independent toll-like receptor signaling pathway	7.11425e-08	16		protein targeting	3.0995e-11	59		mRNA 3'-end processing	1.50196e-09	16		nucleic acid binding transcription factor activity	2.18372e-06	65		activation of signaling protein activity involved in unfolded protein response	3.71866e-11	28		toll-like receptor 10 signaling pathway	1.27005e-13	22
toll-like receptor 4 signaling pathway	9.36482e-08	19		toll-like receptor TLR1:TLR2 signaling pathway	8.93602e-11	20		focal adhesion	2.02001e-09	100		cellular lipid metabolic process	3.66794e-06	17		TRIF-dependent toll-like receptor signaling pathway	3.71866e-11	28		transcription factor binding	1.65932e-13	114
activation of signaling protein activity involved in unfolded protein response	9.88194e-08	15		toll-like receptor TLR6:TLR2 signaling pathway	8.93602e-11	20		mRNA processing	2.44389e-09	90		TRIF-dependent toll-like receptor signaling pathway	7.21475e-06	11		generation of precursor metabolites and energy	5.18504e-11	93		TRIF-dependent toll-like receptor signaling pathway	5.80102e-13	23
platelet degranulation	1.10224e-07	16		toll-like receptor 4 signaling pathway	2.488e-10	26		microtubule organizing center	2.49364e-09	76		toll-like receptor 10 signaling pathway	1.33153e-05	10		protein N-linked glycosylation via asparagine	6.34188e-11	38		toll-like receptor 5 signaling pathway	3.28015e-12	22
RNA metabolic process	1.49509e-07	32		toll-like receptor 3 signaling pathway	2.488e-10	23		nuclear-transcribed mRNA catabolic process, nonsense-mediated decay	6.9769e-09	32		epidermal growth factor receptor signaling pathway	1.40162e-05	21		intrinsic apoptotic signaling pathway	7.72106e-10	31		Fc-gamma receptor signaling pathway involved in phagocytosis	7.77185e-12	22
type I interferon signaling pathway	2.17768e-07	17		toll-like receptor signaling pathway	6.85422e-10	28		generation of precursor metabolites and energy	7.77784e-09	56		viral life cycle	1.51729e-05	14		MyD88-independent toll-like receptor signaling pathway	9.73973e-10	28		MyD88-independent toll-like receptor signaling pathway	9.49337e-12	23
toll-like receptor TLR1:TLR2 signaling pathway	2.17768e-07	14		enzyme regulator activity	9.97308e-10	116		mRNA splicing, via spliceosome	1.16473e-08	51		stress-activated MAPK cascade	1.89814e-05	10		toll-like receptor 10 signaling pathway	1.02886e-09	24		platelet degranulation	1.97936e-11	23
toll-like receptor TLR6:TLR2 signaling pathway	2.17768e-07	14		hexose transport	1.5723e-09	15		SRP-dependent cotranslational protein targeting to membrane	1.21423e-08	29		MyD88-independent toll-like receptor signaling pathway	2.23543e-05	11		chromatin organization	1.47949e-09	45		fibroblast growth factor receptor signaling pathway	1.97936e-11	43
cytoskeletal protein binding	3.47232e-07	76		cytoskeletal protein binding	1.61109e-09	108		transcription factor binding	2.02762e-08	99		toll-like receptor TLR1:TLR2 signaling pathway	2.32812e-05	10		mitotic nuclear envelope disassembly	1.58907e-09	18		toll-like receptor 9 signaling pathway	2.84679e-11	22
protein complex assembly	4.12989e-07	75		toll-like receptor 10 signaling pathway	1.81831e-09	18		cytoskeleton organization	2.15335e-08	99		toll-like receptor TLR6:TLR2 signaling pathway	2.32812e-05	10		transcription factor binding	1.58907e-09	168		toll-like receptor 4 signaling pathway	2.96047e-11	27
toll-like receptor 3 signaling pathway	4.52559e-07	16		mitotic nuclear envelope disassembly	2.87288e-09	14		translational termination	2.35048e-08	24		fibroblast growth factor receptor signaling pathway	3.55353e-05	20		cellular component disassembly involved in execution phase of apoptosis	3.76427e-09	20		cell motility	2.96047e-11	93
cytokine-mediated signaling pathway	4.81994e-07	42		SRP-dependent cotranslational protein targeting to membrane	3.15092e-09	30		transcription initiation from RNA polymerase II promoter	3.77283e-08	42		toll-like receptor 5 signaling pathway	4.2588e-05	10		toll-like receptor TLR1:TLR2 signaling pathway	5.51171e-09	24		DNA metabolic process	3.29244e-11	114
transcription from RNA polymerase II promoter	5.00649e-07	72		platelet degranulation	1.01793e-08	20		cell junction organization	5.47912e-08	32		toll-like receptor 3 signaling pathway	8.09195e-05	11		toll-like receptor TLR6:TLR2 signaling pathway	5.51171e-09	24		post-translational protein modification	6.15212e-11	34
blood coagulation	5.87678e-07	46		RNA splicing	1.40573e-08	61		vesicle-mediated transport	1.1154e-07	137		toll-like receptor 9 signaling pathway	0.000104243	10		viral life cycle	1.36876e-08	35		toll-like receptor 2 signaling pathway	7.57158e-11	23
Fc-epsilon receptor signaling pathway	6.22974e-07	21		toll-like receptor 9 signaling pathway	1.63149e-08	19		chromatin organization	1.97908e-07	28		nuclear-transcribed mRNA catabolic process, deadenylation-dependent decay	0.00012695	10		toll-like receptor 5 signaling pathway	2.59624e-08	24		platelet activation	7.81824e-11	41
toll-like receptor 10 signaling pathway	6.14224e-06	12		fibroblast growth factor receptor signaling pathway	1.76145e-08	38		activation of signaling protein activity involved in unfolded protein response	2.03577e-07	17		chromatin organization	0.000152401	15		toll-like receptor 3 signaling pathway	2.98378e-08	28		toll-like receptor signaling pathway	8.74073e-11	29
Fc-gamma receptor signaling pathway involved in phagocytosis	6.22136e-06	13		cytokine-mediated signaling pathway	1.76173e-08	57		Fc-gamma receptor signaling pathway involved in phagocytosis	2.46093e-07	17		mitotic nuclear envelope disassembly	0.000176485	7		protein targeting	3.38455e-08	81		extracellular matrix disassembly	1.57193e-10	28
nucleotide-binding oligomerization domain containing signaling pathway	7.07758e-06	8		toll-like receptor 5 signaling pathway	2.00231e-08	18		cell cycle	2.79137e-07	130		toll-like receptor signaling pathway	0.000190789	13		toll-like receptor 9 signaling pathway	4.44161e-08	25		toll-like receptor 3 signaling pathway	1.74744e-10	23
toll-like receptor 2 signaling pathway	1.08139e-05	14		translational termination	2.60456e-08	24		immune system process	2.84449e-07	186		toll-like receptor 2 signaling pathway	0.000351409	10		negative regulation of ubiquitin-protein ligase activity involved in mitotic cell cycle	4.44161e-08	25		cytoskeletal protein binding	2.12273e-10	110
nucleotide-binding domain, leucine rich repeat containing receptor signaling pathway	1.09707e-05	10		nuclear-transcribed mRNA catabolic process, nonsense-mediated decay	2.96262e-08	31		platelet degranulation	3.44193e-07	18		hexose transport	0.000394786	7		post-Golgi vesicle-mediated transport	7.3284e-08	22		stress-activated MAPK cascade	3.3306e-10	19
toll-like receptor 9 signaling pathway	1.21724e-05	13		toll-like receptor 2 signaling pathway	2.96262e-08	20		translational initiation	3.44193e-07	45		regulation of transcription from RNA polymerase II promoter in response to hypoxia	0.000406802	6		innate immune response	7.42417e-08	165		intrinsic apoptotic signaling pathway	3.92793e-10	23
protein targeting	1.24369e-05	36		activation of signaling protein activity involved in unfolded protein response	2.96262e-08	18		translation factor activity, nucleic acid binding	5.87148e-07	27		viral transcription	0.000422208	10		transcription corepressor activity	7.64067e-08	81		protein complex assembly	1.88549e-09	106
platelet activation	1.67282e-05	25		transcription from RNA polymerase II promoter	1.08391e-07	97		post-Golgi vesicle-mediated transport	1.21948e-06	15		generation of precursor metabolites and energy	0.000422208	26		transforming growth factor beta receptor signaling pathway	8.24698e-08	61		MyD88-dependent toll-like receptor signaling pathway	2.359e-09	25
G2/M transition of mitotic cell cycle	1.68127e-05	22		mRNA splicing, via spliceosome	1.08391e-07	49		positive regulation of ubiquitin-protein ligase activity involved in mitotic cell cycle	1.22388e-06	17		transcription, DNA-templated	0.000422208	139		DNA damage response, signal transduction by p53 class mediator resulting in cell cycle arrest	8.91256e-08	28		microtubule organizing center	2.359e-09	76
chromatin organization	1.87026e-05	20		mRNA processing	1.50339e-07	85		regulation of ubiquitin-protein ligase activity involved in mitotic cell cycle	2.0286e-06	17		ribonucleoprotein complex assembly	0.000426177	16		histone binding	1.37486e-07	61		focal adhesion	1.82233e-08	97
response to virus	2.37975e-05	28		type I interferon signaling pathway	2.30976e-07	20		transcription from RNA polymerase II promoter	6.67583e-06	90		DNA metabolic process	0.000429612	49		transcription elongation from RNA polymerase II promoter	1.51647e-07	30		cell junction assembly	2.52756e-08	18
toll-like receptor 5 signaling pathway	2.48219e-05	12		epidermal growth factor receptor signaling pathway	3.2432e-07	36		epidermal growth factor receptor signaling pathway	7.86662e-06	33		innate immune response	0.000499518	47		toll-like receptor 4 signaling pathway	1.85319e-07	31		apoptotic signaling pathway	2.66443e-08	31
post-translational protein modification	3.01211e-05	20		generation of precursor metabolites and energy	4.3704e-07	52		enzyme regulator activity	8.08403e-06	101		nucleotide-binding domain, leucine rich repeat containing receptor signaling pathway	0.000545978	7		platelet degranulation	2.46216e-07	25		activation of signaling protein activity involved in unfolded protein response	1.80052e-07	17
transcription initiation from RNA polymerase II promoter	4.07086e-05	28		translational elongation	8.90072e-07	32		positive regulation of type I interferon production	1.10394e-05	16		immune system process	0.00057245	88		termination of RNA polymerase II transcription	3.30725e-07	19		chromatin organization	1.80052e-07	28
negative regulation of type I interferon production	4.19061e-05	9		MyD88-dependent toll-like receptor signaling pathway	1.89951e-06	21		Fc-epsilon receptor signaling pathway	1.44859e-05	23		toll-like receptor 4 signaling pathway	0.000690606	11		mRNA processing	4.12684e-07	137		transcription corepressor activity	1.80052e-07	51
viral life cycle	4.73978e-05	16		G2/M transition of mitotic cell cycle	1.94735e-06	29		DNA damage response, signal transduction by p53 class mediator resulting in cell cycle arrest	1.82285e-05	17		cellular component disassembly involved in execution phase of apoptosis	0.000799003	7		toll-like receptor signaling pathway	4.63788e-07	34		vesicle-mediated transport	3.92724e-07	135
mRNA splicing, via spliceosome	5.08917e-05	33		regulation of glucose transport	2.20665e-06	11		transforming growth factor beta receptor signaling pathway	2.01522e-05	35		transcription coactivator activity	0.00106805	29		stress-activated MAPK cascade	4.9767e-07	21		G2/M transition of mitotic cell cycle	4.67672e-07	30
transcription factor binding	0.000136272	64		transcription initiation from RNA polymerase II promoter	3.30995e-06	38		nuclear-transcribed mRNA catabolic process, deadenylation-dependent decay	2.7002e-05	15		histone H4-K20 demethylation	0.0011323	5		phosphatidylinositol-mediated signaling	7.90839e-07	41		cellular component movement	6.12902e-07	25
negative regulation of cell proliferation	0.000228495	62		vesicle-mediated transport	7.76646e-06	130		anaphase-promoting complex-dependent proteasomal ubiquitin-dependent protein catabolic process	3.73517e-05	18		histone demethylase activity (H4-K20 specific)	0.0011323	5		endosome	8.91663e-07	161		platelet alpha granule lumen	8.62971e-07	13
virus receptor activity	0.000254779	9		regulation of transcription from RNA polymerase II promoter in response to hypoxia	1.23902e-05	11		regulation of cellular amino acid metabolic process	4.00479e-05	13		translational termination	0.0011323	11		RNA splicing	1.14334e-06	89		transcription initiation from RNA polymerase II promoter	9.57441e-07	39
regulation of transcription from RNA polymerase II promoter in response to hypoxia	0.000261885	7		water-soluble vitamin metabolic process	1.62093e-05	15		energy reserve metabolic process	4.22927e-05	19		Notch signaling pathway	0.0011323	20		insulin receptor signaling pathway	1.23917e-06	50		cytoskeleton organization	1.29337e-06	93
water-soluble vitamin metabolic process	0.0003204	11		COPI coating of Golgi vesicle	1.91793e-05	7		protein N-linked glycosylation via asparagine	4.66749e-05	19		regulation of glucose transport	0.00116554	6		nuclear-transcribed mRNA poly(A) tail shortening	1.89997e-06	18		transcription coactivator activity	1.37022e-06	59
RNA splicing	0.000432218	37		platelet activation	2.03574e-05	31		translational elongation	6.7672e-05	28		nuclear-transcribed mRNA catabolic process, nonsense-mediated decay	0.00139131	14		transcription coactivator activity	2.42246e-06	94		positive regulation of protein insertion into mitochondrial membrane involved in apoptotic signaling pathway	1.39381e-06	11
MyD88-dependent toll-like receptor signaling pathway	0.000432218	14		post-translational protein modification	2.03574e-05	25		cytoplasmic stress granule	6.80318e-05	17		nuclear-transcribed mRNA poly(A) tail shortening	0.00172952	7		energy reserve metabolic process	2.63488e-06	30		phosphatidylinositol-mediated signaling	2.19272e-06	27
hexose transport	0.000440659	8		negative regulation of cell proliferation	2.22714e-05	87		intrinsic apoptotic signaling pathway	6.99303e-05	16		cytokine-mediated signaling pathway	0.00185866	25		cell junction organization	3.20168e-06	43		cellular lipid metabolic process	3.20902e-06	25
mRNA processing	0.00056742	54		cell cycle	3.03829e-05	122		double-stranded RNA binding	7.23495e-05	25		DNA replication-independent nucleosome assembly	0.00209026	7		ribonucleoprotein complex assembly	3.38334e-06	44		cell proliferation	3.7322e-06	92
positive regulation of apoptotic process	0.00056742	50		response to virus	3.23361e-05	35		chromatin binding	7.7415e-05	98		activation of signaling protein activity involved in unfolded protein response	0.00209026	8		regulation of glucose transport	3.40951e-06	14		in utero embryonic development	6.56017e-06	59
response to unfolded protein	0.00056742	14		cellular component movement	3.85838e-05	22		cotranslational protein targeting to membrane	0.000110651	7		insulin receptor signaling pathway	0.00211555	16		toll-like receptor 2 signaling pathway	3.66544e-06	24		cellular component disassembly involved in execution phase of apoptosis	6.93488e-06	12
response to interferon-alpha	0.000663603	6		leukocyte migration	3.85838e-05	22		cellular component movement	0.000115338	21		extracellular matrix disassembly	0.00212534	11		cytoskeleton organization	4.06959e-06	153		mRNA 3'-end processing	8.62496e-06	12
negative regulation of viral genome replication	0.000812434	12		response to interferon-alpha	3.99021e-05	8		antigen processing and presentation of exogenous peptide antigen via MHC class II	0.000121792	22		Fc-gamma receptor signaling pathway involved in phagocytosis	0.00218492	8		focal adhesion	4.06959e-06	149		positive regulation of cell migration	8.62496e-06	46
defense response to virus	0.000871338	28		Fc-gamma receptor signaling pathway involved in phagocytosis	5.09868e-05	14		positive regulation of protein insertion into mitochondrial membrane involved in apoptotic signaling pathway	0.000131862	9		DNA replication-dependent nucleosome assembly	0.0022196	7		cell cycle arrest	4.14926e-06	57		negative regulation of transcription from RNA polymerase II promoter	9.35102e-06	142
vitamin metabolic process	0.000947913	11		mRNA 3'-end processing	7.04845e-05	11		cytoskeleton-dependent intracellular transport	0.000145868	21		negative regulation of translation	0.00387758	12		transcription from RNA polymerase II promoter	5.15549e-06	152		axon guidance	1.00497e-05	67
vesicle-mediated transport	0.0010755	87		vitamin metabolic process	7.41051e-05	15		Notch signaling pathway	0.00016746	35		MyD88-dependent toll-like receptor signaling pathway	0.00395067	10		COPI coating of Golgi vesicle	5.82384e-06	9		cell cycle	1.26772e-05	123
platelet alpha granule lumen	0.0010755	8		ubiquitin protein ligase binding	9.28775e-05	53		negative regulation of transcription from RNA polymerase II promoter	0.000172669	135		apoptotic signaling pathway	0.00493678	13		ligase activity	6.81845e-06	150		hexose transport	1.277e-05	11
cell cycle arrest	0.00140702	24		transcription factor binding	9.95787e-05	86		toll-like receptor 10 signaling pathway	0.000174773	12		lysine-acetylated histone binding	0.00525136	7		glycosaminoglycan metabolic process	8.20055e-06	29		positive regulation of transcription from RNA polymerase II promoter	1.50535e-05	186
mitotic nuclear envelope disassembly	0.00143402	7		antigen processing and presentation of exogenous peptide antigen via MHC class II	0.000139205	22		in utero embryonic development	0.000213653	54		G1/S transition of mitotic cell cycle	0.00627767	16		nucleobase-containing small molecule metabolic process	8.61359e-06	21		regulation of glucose transport	1.80346e-05	10
endoplasmic reticulum unfolded protein response	0.00149952	18		nucleotide-binding domain, leucine rich repeat containing receptor signaling pathway	0.000149961	12		G1/S transition of mitotic cell cycle	0.000246932	30		anatomical structure morphogenesis	0.00640763	11		mRNA 3'-end processing	9.27943e-06	16		transcription from RNA polymerase II promoter	2.19213e-05	88
endocytic vesicle lumen	0.00158591	5		ribonucleoprotein complex assembly	0.000156505	26		insulin receptor signaling pathway	0.000252993	28		translation factor activity, nucleic acid binding	0.00640763	12		response to unfolded protein	9.36197e-06	29		nuclear-transcribed mRNA catabolic process, deadenylation-dependent decay	2.33592e-05	15
leukocyte migration	0.00181572	15		positive regulation of viral transcription	0.000164197	12		ATPase activity	0.00030647	85		negative regulation of megakaryocyte differentiation	0.00693441	5		regulation of transcription from RNA polymerase II promoter in response to hypoxia	1.1402e-05	14		negative regulation of transcription, DNA-templated	2.75493e-05	112
cellular response to hypoxia	0.00188888	21		focal adhesion	0.000165291	83		water-soluble vitamin metabolic process	0.000331356	13		phosphatidylinositol-mediated signaling	0.011543	12		positive regulation of protein insertion into mitochondrial membrane involved in apoptotic signaling pathway	1.23694e-05	15		termination of RNA polymerase II transcription	2.87657e-05	12
histone H3 acetylation	0.00188888	14		nucleotide-binding oligomerization domain containing signaling pathway	0.000179671	9		toll-like receptor TLR1:TLR2 signaling pathway	0.000355098	12		nucleobase-containing small molecule metabolic process	0.0143261	7		mRNA splicing, via spliceosome	1.45153e-05	69		nucleotide-binding domain, leucine rich repeat containing receptor signaling pathway	2.90435e-05	13
RNA polymerase II distal enhancer sequence-specific DNA binding	0.0019204	17		response to unfolded protein	0.000184761	18		toll-like receptor TLR6:TLR2 signaling pathway	0.000355098	12		extracellular matrix organization	0.0143261	25		small conjugating protein binding	1.52018e-05	30		mitotic nuclear envelope disassembly	2.97079e-05	10
protein N-linked glycosylation via asparagine	0.00203941	13		stress-activated MAPK cascade	0.000202098	14		toll-like receptor 9 signaling pathway	0.000416482	13		activation of MAPKK activity	0.0152494	10		antigen processing and presentation of exogenous peptide antigen via MHC class I	2.33457e-05	30		regulation of defense response to virus by virus	3.00256e-05	9
fibroblast growth factor receptor signaling pathway	0.00207987	21		cell cycle arrest	0.000204496	33		negative regulation of ubiquitin-protein ligase activity involved in mitotic cell cycle	0.000416482	13		positive regulation of transcription, DNA-templated	0.0162732	57		O-glycan processing	2.44467e-05	18		collagen catabolic process	3.54154e-05	18
transforming growth factor beta receptor signaling pathway	0.00265363	23		termination of RNA polymerase II transcription	0.000204496	11		toll-like receptor 5 signaling pathway	0.000701291	12		histone methyltransferase complex	0.0185507	7		hexose transport	3.01141e-05	16		endoplasmic reticulum unfolded protein response	3.60861e-05	26
double-stranded RNA binding	0.00301419	17		positive regulation of type I interferon production	0.000250587	14		'de novo' posttranslational protein folding	0.000764939	10		integrin binding	0.0194167	14		nuclear-transcribed mRNA catabolic process, nonsense-mediated decay	3.67763e-05	38		protein N-linked glycosylation via asparagine	4.01015e-05	19
ubiquitin protein ligase binding	0.00308536	36		phosphatidylinositol-mediated signaling	0.000272157	23		anatomical structure morphogenesis	0.000798568	19		enzyme regulator activity	0.0194167	45		Ras protein signal transduction	4.37701e-05	35		transforming growth factor beta receptor signaling pathway	4.6327e-05	34
ribonucleoprotein complex assembly	0.0032526	18		platelet alpha granule lumen	0.00035751	10		TRIF-dependent toll-like receptor signaling pathway	0.000875656	12		adenosine to inosine editing	0.0198196	3		antigen processing and presentation of exogenous peptide antigen via MHC class II	4.56353e-05	34		positive regulation of apoptotic process	4.83485e-05	70
positive regulation of type I interferon production	0.00334293	10		mRNA transport	0.00044746	21		histone binding	0.000875656	31		nucleotide-binding oligomerization domain containing signaling pathway	0.0215473	4		antigen processing and presentation of exogenous peptide antigen via MHC class I, TAP-dependent	5.17649e-05	28		positive regulation of transcription, DNA-templated	5.21517e-05	123
ATP-dependent chromatin remodeling	0.00362806	10		cellular lipid metabolic process	0.00044746	21		negative regulation of cell proliferation	0.00105277	79		positive regulation of ubiquitin-protein ligase activity involved in mitotic cell cycle	0.0216677	7		in utero embryonic development	5.40637e-05	92		cell-cell junction organization	5.31882e-05	18
SRP-dependent cotranslational protein targeting to membrane	0.00397097	15		virus receptor activity	0.000602012	10		vitamin metabolic process	0.00116789	13		regulation of transcription involved in G1/S transition of mitotic cell cycle	0.0236353	5		leukocyte migration	5.47517e-05	32		cellular response to hypoxia	7.47762e-05	30
antigen processing and presentation of exogenous peptide antigen via MHC class II	0.00397097	15		protein N-linked glycosylation via asparagine	0.000639586	17		apoptotic signaling pathway	0.00118513	22		natural killer cell mediated cytotoxicity	0.0236353	5		axon guidance	5.49627e-05	107		protein maturation	8.75376e-05	33
transcription coactivator activity	0.00426028	36		protein maturation	0.000651299	31		stress-activated MAPK cascade	0.00125603	11		activation of MAPK activity	0.024262	14		protein ubiquitination	7.47925e-05	137		insulin receptor signaling pathway	8.83518e-05	29
extracellular matrix organization	0.00436748	35		positive regulation of apoptotic process	0.000684397	66		innate immune response	0.00140617	82		positive regulation of type I interferon production	0.0243838	7		viral transcription	8.04468e-05	22		G1/S transition of mitotic cell cycle	8.84833e-05	31
cellular component movement	0.00551021	14		glucose transport	0.000809607	16		fibroblast growth factor receptor signaling pathway	0.00145224	27		G2/M transition of mitotic cell cycle	0.0243838	12		positive regulation of viral transcription	8.31354e-05	17		protein targeting	0.000101904	43
transcription corepressor activity	0.00620822	29		transforming growth factor beta receptor signaling pathway	0.000825102	31		3'-phosphoadenosine 5'-phosphosulfate metabolic process	0.00159067	6		translational elongation	0.0243838	13		androgen receptor signaling pathway	0.000111151	22		osteoblast differentiation	0.000109712	34
negative regulation of apoptotic process	0.00639629	67		transcription corepressor activity	0.000886557	41		mitotic nuclear envelope disassembly	0.00162487	8		regulation of ubiquitin-protein ligase activity involved in mitotic cell cycle	0.0243838	7		protein polyubiquitination	0.000111151	47		nitric oxide metabolic process	0.000114799	8
epidermal growth factor receptor signaling pathway	0.0067835	20		in utero embryonic development	0.000963476	52		antigen processing and presentation of exogenous peptide antigen via MHC class I	0.00167671	17		cellular response to hypoxia	0.0243838	14		JAK-STAT cascade involved in growth hormone signaling pathway	0.000116599	11		negative regulation of cell proliferation	0.000137248	83
regulation of glucose transport	0.00701406	6		intrinsic apoptotic signaling pathway	0.00115453	14		protein C-terminus binding	0.00167671	41		male gonad development	0.0243838	15		androgen receptor binding	0.000128726	22		protein kinase binding	0.000148055	83
cellular heat acclimation	0.00835198	4		nitric oxide metabolic process	0.00122527	7		response to unfolded protein	0.00174861	16		transcription initiation from RNA polymerase II promoter	0.0248589	16		MyD88-dependent toll-like receptor signaling pathway	0.00014575	26		nuclear-transcribed mRNA poly(A) tail shortening	0.000163407	11
focal adhesion	0.00868265	55		cellular response to hypoxia	0.00147112	27		cellular component disassembly involved in execution phase of apoptosis	0.00175533	9		protein targeting	0.0264026	20		regulation of transcription involved in G1/S transition of mitotic cell cycle	0.000250745	13		positive regulation of cell proliferation	0.000195086	92
DNA damage response, signal transduction by p53 class mediator resulting in cell cycle arrest	0.0103423	10		negative regulation of viral genome replication	0.00152594	14		SMAD binding	0.0017795	18		protein binding, bridging	0.0264257	13		SRP-dependent cotranslational protein targeting to membrane	0.00028919	32		negative regulation of cell differentiation	0.000228735	20
proline-rich region binding	0.010358	8		transcription elongation from RNA polymerase II promoter	0.00157229	15		protein polyubiquitination	0.0018599	27		positive regulation of nuclear-transcribed mRNA poly(A) tail shortening	0.0309215	5		translation factor activity, nucleic acid binding	0.000328145	33		generation of precursor metabolites and energy	0.00023351	44
membrane protein intracellular domain proteolysis	0.0106924	5		G1/S transition of mitotic cell cycle	0.00159172	28		axon guidance	0.00225543	58		axon guidance	0.0309215	29		cellular component movement	0.000367979	30		antigen processing and presentation of exogenous peptide antigen via MHC class II	0.000326101	21
COPI coating of Golgi vesicle	0.0106924	4		cell junction organization	0.00159172	23		cellular heat acclimation	0.00232908	5		mRNA processing	0.0309215	34		mRNA export from nucleus	0.00036804	28		regulation of nitric-oxide synthase activity	0.000332782	8
co-SMAD binding	0.011903	6		double-stranded RNA binding	0.00168096	22		antigen processing and presentation of exogenous peptide antigen via MHC class I, TAP-dependent	0.00232908	16		carbohydrate metabolic process	0.0309215	55		phospholipid metabolic process	0.000370737	41		cell cycle arrest	0.000369221	32
cellular lipid metabolic process	0.0119625	14		negative regulation of type I interferon production	0.0016861	10		negative regulation of apoptotic process	0.00232908	93		micro-ribonucleoprotein complex	0.0323558	4		long-chain fatty-acyl-CoA biosynthetic process	0.000398905	8		cytoskeleton-dependent intracellular transport	0.000396425	20
DNA methylation	0.0121802	9		nucleocytoplasmic transport	0.0018739	48		nucleotide-binding domain, leucine rich repeat containing receptor signaling pathway	0.00233961	11		estrogen receptor binding	0.0324686	7		nucleotide-binding domain, leucine rich repeat containing receptor signaling pathway	0.000404867	13		positive regulation of epithelial to mesenchymal transition	0.000501863	14
nitric oxide metabolic process	0.0124205	5		methyl-CpG binding	0.00205005	8		post-translational protein modification	0.002364	24		CENP-A containing nucleosome assembly	0.0330871	5		regulation of cellular amino acid metabolic process	0.000886048	18		5S class rRNA transcription from RNA polymerase III type 1 promoter	0.000593566	4
hippo signaling	0.0140725	9		translational initiation	0.00220649	35		negative regulation of translation	0.00237761	19		endoplasmic reticulum lumen	0.0336285	14		cell junction assembly	0.000969415	17		cytokine-mediated signaling pathway	0.000621313	44
mammary gland epithelial cell differentiation	0.0149341	6		translation factor activity, nucleic acid binding	0.0022087	20		MyD88-independent toll-like receptor signaling pathway	0.00244443	12		regulation of defense response to virus by virus	0.0355988	4		antigen processing and presentation of peptide antigen via MHC class I	0.00109615	40		positive regulation of protein phosphorylation	0.000636124	38
histone H3-K4 methylation	0.0153198	8		nuclear-transcribed mRNA catabolic process, deadenylation-dependent decay	0.00223653	12		proteasome-mediated ubiquitin-dependent protein catabolic process	0.00300413	26		telomere maintenance	0.0358935	10		negative regulation of transcription, DNA-templated	0.00119261	182		positive regulation of muscle cell differentiation	0.000706599	9
negative regulation of transcription from RNA polymerase II promoter	0.0159445	89		microtubule organizing center	0.00228796	57		nuclear chromatin	0.00309091	38		SRP-dependent cotranslational protein targeting to membrane	0.0399926	10		ncRNA metabolic process	0.00124828	9		nucleocytoplasmic transport	0.000785676	49
nuclear chromatin	0.0167512	27		endoplasmic reticulum unfolded protein response	0.00247094	22		protein binding, bridging	0.00315133	24		negative regulation of translation involved in gene silencing by miRNA	0.0443435	4		COPII vesicle coating	0.0013278	10		mRNA export from nucleus	0.00080325	18
nuclear-transcribed mRNA catabolic process, nonsense-mediated decay	0.0167512	15		RNA polymerase II distal enhancer sequence-specific DNA binding	0.00247094	21		glucose metabolic process	0.00315133	25		Notch receptor processing	0.0447728	5		cytokine-mediated signaling pathway	0.0013278	71		peptidyl-serine phosphorylation	0.000817175	26
integrin binding	0.0174403	18		extracellular matrix organization	0.00275444	47		cell junction assembly	0.00328402	11		regulation of cytokine biosynthetic process	0.0489354	3		virus receptor activity	0.00156151	13		adherens junction organization	0.000838661	11
histone methyltransferase activity (H3-K4 specific)	0.0181979	7		regulation of nitric-oxide synthase activity	0.00276149	7		ATP catabolic process	0.00349708	70						translational termination	0.00156669	24		cell projection	0.000838661	44
positive regulation of muscle cell differentiation	0.0181979	6		cytoplasmic stress granule	0.00323036	14		ATP-dependent chromatin remodeling	0.00356481	12						interferon-gamma-mediated signaling pathway	0.00163355	25		muscle cell differentiation	0.000841379	12
cytoplasmic stress granule	0.0195182	10		mammary gland epithelial cell differentiation	0.00328443	8		RNA polymerase II activating transcription factor binding	0.00371694	15						GTPase inhibitor activity	0.00167762	9		positive regulation of cysteine-type endopeptidase activity involved in apoptotic process	0.000841379	18
negative regulation of cell death	0.0214947	12		DNA replication-dependent nucleosome assembly	0.00384108	11		small conjugating protein binding	0.00371694	16						cellular response to hypoxia	0.00200893	42		epithelial to mesenchymal transition	0.000942248	15
activation of NF-kappaB-inducing kinase activity	0.0215544	7		DNA replication-independent nucleosome assembly	0.00384108	11		positive regulation of apoptotic process	0.00371694	62						phosphatidylinositol biosynthetic process	0.00210146	21		post-Golgi vesicle-mediated transport	0.000942248	11
regulation of nitric-oxide synthase activity	0.0216675	5		histone H4-K20 demethylation	0.00384108	7		U5 snRNP	0.00397609	6						regulation of transcription from RNA polymerase II promoter	0.00257849	139		laminin-11 complex	0.000998292	3
generation of precursor metabolites and energy	0.0229954	28		histone demethylase activity (H4-K20 specific)	0.00384108	7		establishment of integrated proviral latency	0.00397609	4						Notch signaling pathway	0.00280584	51		response to organic substance	0.000999888	28
viral transcription	0.0229954	9		insulin receptor signaling pathway	0.00391429	25		phosphatidylinositol-mediated signaling	0.00412951	20						regulation of acetyl-CoA biosynthetic process from pyruvate	0.00284826	8		cellular response to growth factor stimulus	0.00102291	20
lysosomal lumen	0.0230659	8		ATP-dependent chromatin remodeling	0.00400898	12		nuclear-transcribed mRNA poly(A) tail shortening	0.00428229	9						endoplasmic reticulum unfolded protein response	0.00286512	34		negative regulation of apoptotic process	0.00102291	95
insulin-like growth factor-activated receptor activity	0.023938	3		entry into host cell	0.00405575	3		negative regulation of protein processing	0.00428229	7						vacuole	0.00331412	67		response to radiation	0.00105811	14
transcription cofactor activity	0.0245341	13		DNA damage response, signal transduction by p53 class mediator resulting in cell cycle arrest	0.00410169	13		nucleobase-containing small molecule metabolic process	0.00428229	11						Golgi membrane	0.00375002	98		identical protein binding	0.00106887	108
transcription elongation from RNA polymerase II promoter	0.0251306	10		energy reserve metabolic process	0.00536718	15		transcription coactivator activity	0.00434172	47						regulation of defense response to virus by virus	0.00395588	9		regulation of transcription from RNA polymerase II promoter in response to hypoxia	0.00109889	9
positive regulation of viral transcription	0.0269135	7		transcription coactivator activity	0.00590693	47		nucleocytoplasmic transport	0.00434172	46						transcriptional repressor complex	0.00448812	30		tRNA transcription from RNA polymerase III promoter	0.00116915	4
actin cytoskeleton	0.0299791	32		proline-rich region binding	0.00605405	10		endoplasmic reticulum unfolded protein response	0.00486396	21						regulation of nitric-oxide synthase activity	0.00513968	9		cellular response to retinoic acid	0.00123526	20
mRNA transport	0.0299791	13		endocytic vesicle lumen	0.00625909	5		nucleosomal DNA binding	0.00532529	13						nucleotide-binding oligomerization domain containing signaling pathway	0.00521379	8		double-stranded RNA binding	0.00127422	22
interferon-gamma-mediated signaling pathway	0.0299791	11		axon guidance	0.00800247	56		toll-like receptor 2 signaling pathway	0.00534089	12						regulation of cell cycle	0.00521379	64		skeletal system development	0.00146122	33
histone methyltransferase complex	0.0299791	8		apoptotic signaling pathway	0.00806321	20		cytoplasmic ribonucleoprotein granule	0.00566105	11						DNA methylation	0.00524726	17		mammary gland development	0.00159475	13
stress-activated MAPK cascade	0.0302741	10		long-chain fatty-acyl-CoA biosynthetic process	0.00816197	5		extracellular matrix organization	0.00643467	45						extracellular matrix disassembly	0.00524726	24		mRNA processing	0.00170225	69
negative regulation of transcription, DNA-templated	0.0311245	69		Notch signaling pathway	0.00856536	30		toll-like receptor 3 signaling pathway	0.00761893	12						cell motility	0.00559473	112		endoplasmic reticulum-Golgi intermediate compartment	0.00180546	18
N6-methyladenosine-containing RNA binding	0.0314941	3		cellular component disassembly involved in execution phase of apoptosis	0.00894847	8		apoptotic process	0.00923755	107						tRNA metabolic process	0.00587718	40		JAK-STAT cascade involved in growth hormone signaling pathway	0.00183332	7
positive regulation of viral genome replication	0.0315432	6		actin cytoskeleton	0.0100524	45		ribonucleoprotein complex	0.00964997	52						laminin-11 complex	0.00634142	3		response to organic cyclic compound	0.00201933	33
post-Golgi vesicle-mediated transport	0.0331647	7		negative regulation of apoptotic process	0.0104916	90		protein maturation	0.0106878	27						protein C-terminus binding	0.00647817	65		regulation of small GTPase mediated signal transduction	0.00209413	31
positive regulation of protein insertion into mitochondrial membrane involved in apoptotic signaling pathway	0.0339548	5		nuclear matrix	0.0107959	21		osteoblast differentiation	0.0117581	28						activation of MAPKK activity	0.00676719	25		positive regulation of ubiquitin-protein ligase activity involved in mitotic cell cycle	0.00215421	12
cytoplasmic vesicle membrane	0.0345995	12		positive regulation of protein insertion into mitochondrial membrane involved in apoptotic signaling pathway	0.0111534	8		5'-deoxyribose-5-phosphate lyase activity	0.0127337	4						type I interferon signaling pathway	0.00680092	19		cellular amino acid metabolic process	0.00222678	53
chromatin binding	0.0346252	61		small conjugating protein binding	0.0119216	15		regulation of translational initiation	0.0130075	14						chromatin modification	0.00718028	48		negative regulation of DNA damage response, signal transduction by p53 class mediator	0.00229351	9
male pronucleus	0.0379136	4		Ras protein signal transduction	0.0123116	18		interleukin-1 receptor complex	0.0156556	3						vitamin metabolic process	0.00745084	17		nucleotide-binding oligomerization domain containing signaling pathway	0.00231597	8
Notch signaling pathway	0.0380436	21		plasma membrane organization	0.0123958	20		transcription corepressor activity	0.0159293	36						exonucleolytic nuclear-transcribed mRNA catabolic process involved in deadenylation-dependent decay	0.00792115	12		cellular response to amino acid stimulus	0.0023619	17
response to drug	0.0429878	43		co-SMAD binding	0.0123958	7		cell motility	0.0171653	62						nitric oxide metabolic process	0.0086996	8		nuclear-transcribed mRNA catabolic process, nonsense-mediated decay	0.00238894	21
cell cycle	0.0446165	74		negative regulation of transcription from RNA polymerase II promoter	0.0125338	124		cellular lipid metabolic process	0.0176793	17						cofactor metabolic process	0.0096363	51		kinase activity	0.0025237	144
palmitoyltransferase activity	0.0473027	7		nuclear localization sequence binding	0.0128794	5		mRNA export from nucleus	0.0177358	15						unsaturated fatty acid metabolic process	0.0104945	5		tight junction assembly	0.00257937	12
				response to interferon-beta	0.0133652	4		positive regulation of mitotic cell cycle	0.0178615	12						alpha-linolenic acid metabolic process	0.0104945	5		COPII vesicle coating	0.00266154	7
				transforming growth factor beta receptor, pathway-specific cytoplasmic mediator activity	0.0133652	4		negative regulation of transcription, DNA-templated	0.0178615	96						protein N-terminus binding	0.0104945	40		glucose metabolic process	0.0028039	25
				RNA polymerase II core promoter sequence-specific DNA binding	0.0139031	16		telomere maintenance via semi-conservative replication	0.0180237	5						vacuolar transport	0.0106044	21		regulation of ubiquitin-protein ligase activity involved in mitotic cell cycle	0.00281674	12
				triglyceride biosynthetic process	0.0140871	10		positive regulation of ryanodine-sensitive calcium-release channel activity	0.0180237	5						negative regulation of apoptotic process	0.0117034	158		response to drug	0.00288415	64
				histone deacetylase binding	0.0156045	23		positive regulation of muscle cell differentiation	0.0187088	7						NLS-bearing protein import into nucleus	0.01225	10		glycoprotein binding	0.00291377	18
				histone H3 acetylation	0.0177531	15		regulation of transcription involved in G1/S transition of mitotic cell cycle	0.0187088	7						negative regulation of cell proliferation	0.0123479	129		Notch signaling pathway	0.00313896	31
				nucleosomal DNA binding	0.0185124	12		regulation of cell cycle	0.0193355	36						glycerophospholipid biosynthetic process	0.0139472	19		regulation of transcription from RNA polymerase II promoter	0.00325207	79
				cell proliferation	0.0198314	75		structural molecule activity	0.020003	94						regulation of cell motility	0.0139691	8		stem cell maintenance	0.00329574	20
				positive regulation of muscle cell differentiation	0.0206789	7		cis assembly of pre-catalytic spliceosome	0.0204007	2						water-soluble vitamin metabolic process	0.0143977	15		cellular metabolic process	0.00389262	24
				mRNA catabolic process	0.0216228	9		toll-like receptor 4 signaling pathway	0.0204007	13						positive regulation of type I interferon production	0.0153451	16		positive regulation of protein serine/threonine kinase activity	0.00402881	12
				cell motility	0.0217711	62		negative regulation of extrinsic apoptotic signaling pathway	0.0204007	14						GDP binding	0.0168305	26		energy reserve metabolic process	0.00402881	15
				cerebral cortex development	0.0217711	17		positive regulation of transcription, DNA-templated	0.0204007	107						transcription initiation from RNA polymerase I promoter	0.0171696	10		SMAD binding	0.00413901	17
				nuclear chromatin	0.022162	35		endocytic vesicle membrane	0.0212312	11						positive regulation of muscle cell differentiation	0.0171696	10		water-soluble vitamin metabolic process	0.00415625	11
				cellular metabolic process	0.0230456	22		protein K29-linked ubiquitination	0.0215322	4						respiratory electron transport chain	0.0180203	24		wound healing	0.00447832	27
				activation of MAPKK activity	0.0230456	15		cytosolic large ribosomal subunit	0.0245487	18						lysine-acetylated histone binding	0.0191481	13		response to mechanical stimulus	0.00466261	21
				cellular heat acclimation	0.0233513	4		nucleolus	0.025737	116						homeostatic process	0.0191481	153		endocytic vesicle lumen	0.00481729	5
				chromatin binding	0.024327	85		MyD88-dependent toll-like receptor signaling pathway	0.0276869	13						intracellular membrane-bounded organelle	0.0196488	142		cytoplasmic ribonucleoprotein granule	0.00500069	11
				endosome	0.0249664	76		cofactor metabolic process	0.0287209	29						chromatin binding	0.0218194	151		negative regulation of ubiquitin-protein ligase activity involved in mitotic cell cycle	0.00500069	11
				glycerophospholipid biosynthetic process	0.0252481	12		regulation of cardiac muscle contraction by regulation of the release of sequestered calcium ion	0.0300104	6						apoptotic process	0.0236415	188		nitric-oxide synthase regulator activity	0.00512202	6
				regulation of defense response to virus by virus	0.0265356	7		positive regulation of peptidyl-threonine phosphorylation	0.0320499	8						cell proliferation	0.0236415	131		positive regulation of nitric-oxide synthase activity	0.00518449	8
				respiratory electron transport chain	0.0268344	15		glycosaminoglycan metabolic process	0.0329211	13						heterochromatin	0.0236981	19		negative regulation of translation	0.00518964	18
				polysome	0.0272137	11		microtubule	0.0329216	60						SMAD binding	0.0240339	24		negative regulation of anoikis	0.00526578	9
				histone acetyltransferase binding	0.0272137	9		telomere maintenance via recombination	0.0335888	6						purine nucleobase metabolic process	0.0247052	12		homeostatic process	0.00532802	89
				positive regulation of ubiquitin-protein ligase activity involved in mitotic cell cycle	0.0289163	10		DNA strand elongation involved in DNA replication	0.0335888	6						extracellular matrix organization	0.0247052	73		response to progesterone	0.00550341	12
				ribonucleoprotein complex	0.0300557	50		detection of calcium ion	0.0335888	6						ubiquitin ligase complex	0.0253408	33		glucose transport	0.00550935	14
				cytoskeleton organization	0.0314717	73		hippo signaling	0.0348161	10						carbohydrate metabolic process	0.0253723	191		chromatin binding	0.00564341	88
				protein serine/threonine kinase activator activity	0.031535	7		histone deacetylase complex	0.0364304	11						triglyceride biosynthetic process	0.025822	14		protein serine/threonine kinase activator activity	0.00579363	8
				negative regulation of wound healing	0.0320873	5		toll-like receptor signaling pathway	0.0367838	14						negative regulation of G1/S transition of mitotic cell cycle	0.0270464	15		SMAD protein signal transduction	0.005897	12
				regulation of ubiquitin-protein ligase activity involved in mitotic cell cycle	0.036122	10		phosphatidylinositol biosynthetic process	0.037124	10						activation of protein kinase A activity	0.0335181	6		carbohydrate metabolic process	0.005897	110
				stress granule assembly	0.0362798	6		type I interferon signaling pathway	0.0385532	11						negative regulation of extrinsic apoptotic signaling pathway	0.0366501	21		aging	0.00590936	37
				GABA receptor binding	0.0362798	6		GTPase inhibitor activity	0.0404566	5						endosomal transport	0.0441939	22		platelet-derived growth factor receptor signaling pathway	0.00616153	13
				anatomical structure morphogenesis	0.0373791	15		nitric oxide metabolic process	0.0404566	5						adherens junction organization	0.0465635	12		peptidyl-threonine phosphorylation	0.00654547	15
				DNA biosynthetic process	0.0373791	9		positive regulation of viral transcription	0.0404566	8						'de novo' posttranslational protein folding	0.0482885	13		response to virus	0.00654547	28
				membrane protein intracellular domain proteolysis	0.0373791	5		DNA repair	0.0411503	62						apoptotic signaling pathway	0.0482885	33		integrin binding	0.00654547	24
				hippo signaling	0.0379242	10		cell proliferation	0.0415699	72						keratan sulfate metabolic process	0.0493612	10		viral life cycle	0.00691917	18
				defense response to virus	0.0399058	30		virus receptor activity	0.0427192	7										positive regulation of peptidyl-threonine phosphorylation	0.00716818	9
				cell junction assembly	0.0399058	9		positive regulation of substrate adhesion-dependent cell spreading	0.0455361	9										protein polyubiquitination	0.00716818	25
				double-stranded DNA binding	0.0419622	25		protein complex scaffold	0.0456722	11										apoptotic process	0.00875075	107
				regulation of mRNA stability	0.0419622	7		cellular response to hypoxia	0.0456722	22										face morphogenesis	0.00882372	14
				thioesterase binding	0.0419622	7		cell projection membrane	0.0457064	5										positive regulation of type I interferon production	0.00895359	11
				positive regulation of protein catabolic process	0.0424816	15		nuclear replication fork	0.0457064	5										lipid metabolic process	0.00915948	132
				endoplasmic reticulum lumen	0.0445594	23		regulation of ryanodine-sensitive calcium-release channel activity	0.0462205	6										DNA damage response, signal transduction by p53 class mediator resulting in cell cycle arrest	0.00940487	12
				lactation	0.0445594	12		peptidyl-threonine phosphorylation	0.0479746	13										ribonucleoprotein complex assembly	0.00957246	21
				ATP-dependent RNA helicase activity	0.0456625	10														ATP-dependent chromatin remodeling	0.00963241	11
				cellular response to glucagon stimulus	0.0456625	7														cellular response to hydrogen peroxide	0.0101328	15
				Golgi membrane	0.0459612	52														vacuole	0.01018	38
				negative regulation of megakaryocyte differentiation	0.0461326	7														phosphatidylinositol biosynthetic process	0.0103516	11
				activation of MAPK activity	0.0484152	22														vitamin metabolic process	0.0103516	11
				negative regulation of cell death	0.0484152	14														Notch receptor processing	0.0103517	8
				fibroblast migration	0.0484152	5														cell migration	0.0106843	44
				insulin-like growth factor-activated receptor activity	0.0489675	3														response to unfolded protein	0.0111126	14
				Notch receptor processing	0.0494161	7														anaphase-promoting complex-dependent proteasomal ubiquitin-dependent protein catabolic process	0.0114353	13
				protein kinase binding	0.0498484	70														negative regulation of smooth muscle cell migration	0.0115959	7
																				angiogenesis	0.011714	47
																				ion channel binding	0.0117827	22
																				collagen fibril organization	0.0125322	15
																				regulation of cell communication by electrical coupling involved in cardiac conduction	0.0132607	4
																				negative regulation of transforming growth factor beta receptor signaling pathway	0.0133458	18
																				virion assembly	0.0136531	6
																				cell growth	0.0136657	16
																				mRNA transport	0.0138669	17
																				ligase activity	0.0152134	73
																				protein phosphatase binding	0.015472	20
																				negative regulation of epidermal growth factor receptor signaling pathway	0.0154779	10
																				cyclin-dependent protein kinase holoenzyme complex	0.0157258	6
																				Shc-EGFR complex	0.0160447	2
																				regulation of cell cycle	0.0160627	36
																				MAPK cascade	0.0170734	24
																				vacuolar transport	0.017548	13
																				RNA splicing	0.0180615	41
																				substantia nigra development	0.0181578	15
																				cytoplasmic vesicle	0.0188132	54
																				heart development	0.0188184	52
																				response to peptide hormone	0.0189863	18
																				cellular response to organic cyclic compound	0.019157	17
																				positive regulation of translation	0.019157	16
																				mRNA splicing, via spliceosome	0.0194195	33
																				COPI coating of Golgi vesicle	0.0216441	4
																				RNA polymerase II distal enhancer sequence-specific DNA binding	0.0216441	18
																				RNA polymerase II activating transcription factor binding	0.0219415	13
																				positive regulation of protein autophosphorylation	0.0228184	8
																				response to hyperoxia	0.0228566	7
																				histone binding	0.0231949	26
																				cofactor metabolic process	0.0232805	29
																				endodermal cell differentiation	0.0237494	11
																				antigen processing and presentation of exogenous peptide antigen via MHC class I	0.0238302	14
																				cellular response to transforming growth factor beta stimulus	0.0242929	13
																				nuclear chromatin	0.025384	34
																				transcription elongation from RNA polymerase II promoter	0.02583	12
																				negative regulation of epithelial cell differentiation	0.0261105	6
																				contact inhibition	0.0265283	3
																				positive regulation of cyclic-nucleotide phosphodiesterase activity	0.0265283	4
																				positive regulation of establishment of protein localization to plasma membrane	0.0265283	9
																				negative regulation of neuron apoptotic process	0.0265283	32
																				14-3-3 protein binding	0.0265358	8
																				negative regulation of stem cell differentiation	0.0267109	5
																				response to estrogen	0.0269753	18
																				positive regulation of protein kinase B signaling	0.0287117	21
																				positive regulation of cellular component movement	0.0288592	6
																				hemidesmosome assembly	0.0288592	6
																				organ morphogenesis	0.0288592	26
																				ligand-dependent nuclear receptor transcription coactivator activity	0.0294687	13
																				response to hypoxia	0.0294687	39
																				intracellular membrane-bounded organelle	0.0294979	78
																				cell-cell signaling	0.0296297	66
																				negative regulation of insulin-like growth factor receptor signaling pathway	0.0304462	5
																				response to cholesterol	0.0304462	5
																				synaptic transmission	0.0304462	43
																				preassembly of GPI anchor in ER membrane	0.0315824	4
																				negative regulation of cell growth	0.0320368	28
																				virus receptor activity	0.0324596	7
																				negative regulation of cell migration	0.0324596	22
																				regulation of apoptotic process	0.0325566	37
																				nucleosomal DNA binding	0.0328314	11
																				striated muscle cell differentiation	0.0329329	8
																				negative regulation of canonical Wnt signaling pathway	0.0329329	25
																				protein autophosphorylation	0.0329639	37
																				RNA polymerase II transcription factor binding	0.0333153	13
																				nucleobase-containing small molecule metabolic process	0.0340616	9
																				positive regulation of cyclic nucleotide metabolic process	0.0348627	3
																				N-terminal myristoylation domain binding	0.0348627	3
																				protein phosphatase activator activity	0.0348627	3
																				blood circulation	0.0351276	8
																				regulation of cellular amino acid metabolic process	0.0351276	8
																				nuclear pore	0.0368155	18
																				cardiac neural crest cell development involved in outflow tract morphogenesis	0.0370677	4
																				Ras protein signal transduction	0.0383211	16
																				histone deacetylase binding	0.038528	21
																				negative regulation of I-kappaB kinase/NF-kappaB signaling	0.0398655	12
																				respiratory electron transport chain	0.0400548	14
																				I-kappaB kinase/NF-kappaB signaling	0.0403215	10
																				chromatin remodeling	0.0419253	19
																				phospholipid metabolic process	0.0423219	20
																				protein N-terminus binding	0.0438833	22
																				regulation of sequence-specific DNA binding transcription factor activity	0.0441294	9
																				small conjugating protein binding	0.0441294	13
																				R-SMAD binding	0.0441294	9
																				response to wounding	0.0446366	16
																				negative regulation of chondrocyte differentiation	0.0448158	7
																				ossification	0.0448158	21
																				response to ischemia	0.0470216	9
																				positive regulation of pathway-restricted SMAD protein phosphorylation	0.0479684	10
